# Supplementary material for: Skilful precipitation nowcasting using deep generative models of radar
Source: Nature. 2021 Sep 29;597(7878):672–7. doi: 10.1038/s41586-021-03854-z (PMC8481123; doi:10.1038/s41586-021-03854-z)
Supplement: Supplementary file 2 — Source Data Fig. 2 [file 41586_2021_3854_MOESM2_ESM.xlsx]

## Sheet: panel a
CSI		Prediction Interval [min]
threshold [mm/h]	method	5	10	15	20	25	30	35	40	45	50	55	60	65	70	75	80	85	90
1	Axial Attention	0.71968	0.650554	0.603886	0.552073	0.525689	0.490411	0.470127	0.442336	0.423828	0.408815	0.393371	0.375524	0.363516	0.351964	0.34004	0.328212	0.318949	0.309445
1	Axial Attention Mode	0.73285	0.667616	0.624229	0.579364	0.546872	0.514784	0.487091	0.462469	0.44138	0.416913	0.399115	0.384619	0.368403	0.349865	0.338337	0.32404	0.311648	0.29443
1	DGMR	0.680988	0.626467	0.590918	0.554298	0.528538	0.503871	0.48205	0.461204	0.443592	0.426183	0.411635	0.396833	0.384581	0.371927	0.360678	0.348617	0.338866	0.328647
1	DGMR - recal	0.66172	0.609497	0.57719	0.548526	0.523072	0.498787	0.476577	0.455657	0.438173	0.420361	0.406123	0.391629	0.378998	0.366271	0.35512	0.342477	0.332889	0.322574
1	PySTEPS	0.692913	0.617376	0.560981	0.514379	0.478287	0.446355	0.420003	0.395344	0.374626	0.355274	0.337977	0.322646	0.309566	0.296546	0.287075	0.27574	0.266012	0.256233
1	UNet	0.731707	0.66263	0.615183	0.570736	0.538262	0.510597	0.487541	0.464822	0.44716	0.428724	0.414634	0.399668	0.387542	0.375363	0.365522	0.353889	0.344227	0.333168
4	Axial Attention	0.501523	0.417176	0.366459	0.320836	0.291159	0.262466	0.238785	0.219164	0.205209	0.189225	0.177171	0.167532	0.157952	0.145044	0.138897	0.129052	0.120761	0.109636
4	Axial Attention Mode	0.518633	0.431734	0.379636	0.33258	0.299755	0.270457	0.243316	0.223652	0.208422	0.190473	0.176527	0.166448	0.156372	0.141288	0.135268	0.124583	0.114456	0.102596
4	DGMR	0.492662	0.413588	0.372055	0.332203	0.305801	0.279233	0.256347	0.237902	0.221073	0.204992	0.190909	0.178743	0.168346	0.15821	0.148337	0.137205	0.129936	0.121691
4	DGMR - recal	0.454535	0.383621	0.350942	0.320207	0.292487	0.264506	0.241209	0.220664	0.203061	0.185649	0.171392	0.158306	0.146111	0.135585	0.125565	0.113868	0.10646	0.0977512
4	PySTEPS	0.451373	0.344659	0.281509	0.22652	0.191923	0.162362	0.140162	0.120877	0.105161	0.0901822	0.0773825	0.0678651	0.0601787	0.0532931	0.048834	0.0427207	0.0379417	0.0328648
4	UNet	0.543833	0.448033	0.390416	0.336447	0.305033	0.275015	0.251891	0.233811	0.220413	0.20353	0.190136	0.178626	0.170214	0.158742	0.147292	0.134246	0.125272	0.116304
8	Axial Attention	0.355248	0.260307	0.205942	0.163035	0.139443	0.112235	0.0980056	0.0832948	0.072726	0.0647008	0.0567126	0.0506095	0.0462813	0.0415047	0.0385796	0.0353855	0.0309082	0.027483
8	Axial Attention Mode	0.361521	0.258914	0.197375	0.152425	0.122036	0.0976414	0.0818216	0.0684756	0.0607083	0.0505112	0.0448605	0.0416259	0.0388835	0.0333767	0.0331668	0.0296651	0.0254088	0.0216244
8	DGMR	0.376708	0.289153	0.242829	0.204824	0.175987	0.146397	0.124337	0.10979	0.0935403	0.0816987	0.0728699	0.0655441	0.0608479	0.0554166	0.0503446	0.0449909	0.042088	0.0381063
8	DGMR - recal	0.314398	0.259455	0.222622	0.192161	0.163168	0.132056	0.11074	0.096108	0.0804331	0.0681903	0.0591147	0.052849	0.0476499	0.041417	0.0362034	0.0318186	0.0286284	0.0253871
8	PySTEPS	0.301082	0.198318	0.144044	0.101466	0.0766197	0.0551386	0.0434985	0.0335367	0.0270072	0.0213581	0.0159448	0.0123471	0.0101723	0.00851531	0.00772674	0.006406	0.00551976	0.00483212
8	UNet	0.416805	0.30813	0.246712	0.194275	0.165363	0.134654	0.115834	0.101785	0.0894378	0.0774259	0.0668019	0.0598662	0.0555635	0.0484115	0.0434469	0.0393583	0.0358928	0.0326208

## Sheet: panel b
FFT spectrum values vs FFT frequency (rows) for different methods. To plot the values use 10.0 * np.log10(fft_freq) and 10.0 * np.log10(fft_spectrum). See pysteps.visualization.spectral.plot_spectrum1d for details.
FFT Spectrum at T+30										FFT Spectrum at T+90 32km								FFT Spectrum at T+90 16km
FFT frequency	Obs 1km	Obs 8km	PySTEPS	UNet	Axial Attention Sample	Axial Attention Mode	DGMR	DGMR - recal		FFT frequency	Obs 1km	Obs 32km	PySTEPS	UNet	DGMR	DGMR - recal		FFT frequency	Obs 1km	Obs 16km	PySTEPS	Axial Attention Sample	Axial Attention Mode	DGMR	DGMR - recal
0	14492.2	14365	13729.2	13694	24244.1	11873	14030.7	18356.6		0	14492.1	14136.2	12865.3	14594.8	13508.3	15996.4		0	14492.1	14285.1	12865.3	32064	6001.26	13508.3	15996.4
0.000651042	4159.36	4134.52	4599.17	4199.45	6490.2	4185.02	4400.44	5524.59		0.000651042	4159.46	4097.5	4632.9	4972.78	4653.56	5030.17		0.000651042	4159.46	4124.43	4632.9	8104.89	2772.66	4653.56	5030.17
0.00130208	1544.48	1533.92	1970.89	1639.67	2307.6	1775.06	1712.4	2087.91		0.00130208	1544.45	1502.25	2129.57	2008.19	1875.03	1974.28		0.00130208	1544.45	1526.4	2129.57	2767.7	1316.51	1875.03	1974.28
0.00195312	900.48	893.214	1223.46	974.167	1332.33	1089.11	1013.61	1246.2		0.00195312	900.444	859.992	1338.6	1173.41	1094.38	1168.59		0.00195312	900.444	885.396	1338.6	1547.98	811.481	1094.38	1168.59
0.00260417	572.542	567.561	801.933	624.759	829.607	709.835	647.04	828.407		0.00260417	572.515	533.81	885.763	722.375	675.938	764.677		0.00260417	572.515	559.812	885.763	910.139	522.27	675.938	764.677
0.00325521	359.145	355.285	516.403	395.043	504.34	462.029	404.664	534.868		0.00325521	359.158	323.929	573.73	436.44	405.348	477.626		0.00325521	359.158	348.294	573.73	513.928	337.723	405.348	477.626
0.00390625	260.214	256.701	373.446	286.351	360.597	341.87	291.727	397.712		0.00390625	260.21	226.179	412.672	298.226	280.881	346.564		0.00390625	260.21	249.851	412.672	343.706	243.406	280.881	346.564
0.00455729	195.062	191.819	278.32	213.16	265.59	263.84	216.938	305.985		0.00455729	195.067	162.57	302.077	207.384	199.662	261.737		0.00455729	195.067	185.26	302.077	233.147	180.233	199.662	261.737
0.00520833	153.933	150.848	219.432	166.887	206.462	215.356	169.788	253.61		0.00520833	153.927	122.322	232.284	151.025	149.636	213.802		0.00520833	153.927	144.371	232.284	166.564	141.039	149.636	213.802
0.00585938	120.511	117.669	171.787	129.391	159.053	172.573	131.365	202.154		0.00585938	120.506	90.3093	177.766	108.879	111.884	167.896		0.00585938	120.506	111.316	177.766	118.711	108.616	111.884	167.896
0.00651042	98.7155	95.9669	140.212	104.628	127.745	143.65	106.126	170.282		0.00651042	98.7093	69.2946	142.534	80.9764	86.7754	141.473		0.00651042	98.7093	89.6285	142.534	88.2101	86.6072	86.7754	141.473
0.00716146	82.8386	80.2482	116.315	87.1077	105.356	122.711	88.5036	148.723		0.00716146	82.8318	54.5716	116.973	63.2687	71.2466	124.777		0.00716146	82.8318	74.0255	116.973	68.4282	71.1439	71.2466	124.777
0.0078125	70.6984	68.1601	97.1195	73.3465	88.4262	104.869	74.6842	131.833		0.0078125	70.6906	43.4023	95.9565	49.9354	58.5803	110.179		0.0078125	70.6906	61.9807	95.9565	54.34	58.5149	58.5803	110.179
0.00846354	61.7042	59.2104	83.7026	63.0425	75.4596	91.2784	64.4657	115.469		0.00846354	61.7005	35.1527	81.2837	39.6916	49.3763	95.2121		0.00846354	61.7005	52.9996	81.2837	43.5951	48.2869	49.3763	95.2121
0.00911458	53.7998	51.3193	71.7798	54.1503	64.5487	79.6811	55.563	103.765		0.00911458	53.7967	28.3041	68.8712	32.0341	41.8224	85.0692		0.00911458	53.7967	45.163	68.8712	35.4389	40.2989	41.8224	85.0692
0.00976562	47.3946	44.9376	62.5835	47.1594	55.9849	70.8275	48.4908	93.6895		0.00976562	47.3912	23.1028	59.215	26.3456	36.1657	76.1297		0.00976562	47.3912	38.8413	59.215	29.4401	34.5735	36.1657	76.1297
0.0104167	42.3367	39.8976	55.3499	41.6031	49.0129	62.7261	42.8107	79.5179		0.0104167	42.3322	19.0011	51.5151	21.8943	31.6553	64.1495		0.0104167	42.3322	33.8376	51.5151	24.505	29.3893	31.6553	64.1495
0.0110677	37.5438	35.1003	48.5506	36.4358	42.6165	55.4003	37.5253	72.1502		0.0110677	37.5393	15.4438	44.4472	17.9992	27.4185	57.7818		0.0110677	37.5393	29.1165	44.4472	20.2533	24.6871	27.4185	57.7818
0.0117188	33.8528	31.3979	43.1332	32.5127	37.8246	50.1164	33.4444	67.0098		0.0117188	33.8493	12.7996	38.9191	15.1706	24.3027	53.8159		0.0117188	33.8493	25.4747	38.9191	17.1203	21.3877	24.3027	53.8159
0.0123698	30.714	28.2806	38.6482	29.1537	33.8071	45.5747	30.0201	61.2595		0.0123698	30.7105	10.8256	34.6561	12.9647	21.8111	50.5677		0.0123698	30.7105	22.4424	34.6561	14.7795	18.7195	21.8111	50.5677
0.0130208	28.3367	25.9004	34.8449	26.4704	30.704	42.1861	27.3342	55.7183		0.0130208	28.3337	9.42259	31.1363	11.2387	19.8555	46.0509		0.0130208	28.3337	20.1158	31.1363	13.1259	16.7366	19.8555	46.0509
0.0136719	26.1441	23.6841	31.3631	24.1187	27.6221	38.6349	24.98	50.8213		0.0136719	26.1432	8.00945	27.9869	9.78273	18.1754	41.5329		0.0136719	26.1432	17.9416	27.9869	11.206	14.7339	18.1754	41.5329
0.0143229	23.903	21.4383	28.3635	21.6695	24.7403	35.4136	22.5304	47.0966		0.0143229	23.9017	7.05511	25.1183	8.2468	16.3163	39.3261		0.0143229	23.9017	15.8092	25.1183	9.67156	13.0647	16.3163	39.3261
0.014974	22.0445	19.5945	25.9116	19.7335	22.4092	32.6574	20.6072	42.5837		0.014974	22.0421	6.18164	22.773	7.14322	14.9116	34.9895		0.014974	22.0421	14.0761	22.773	8.45482	11.6509	14.9116	34.9895
0.015625	20.5524	18.0856	23.7675	18.1027	20.5521	30.2989	19.0217	39.1712		0.015625	20.5504	5.61247	20.7125	6.22672	13.6744	31.9995		0.015625	20.5504	12.6533	20.7125	7.56084	10.4166	13.6744	31.9995
0.016276	19.1589	16.6765	21.9374	16.6109	18.6706	27.774	17.5621	36.2101		0.016276	19.157	5.08034	18.8208	5.42367	12.6069	29.1139		0.016276	19.157	11.335	18.8208	6.53378	9.23828	12.6069	29.1139
0.0169271	17.7488	15.281	20.0462	15.1869	16.9792	25.5793	16.1433	34.0534		0.0169271	17.747	4.5969	17.1212	4.71187	11.6575	27.3475		0.0169271	17.747	10.0823	17.1212	5.71403	8.20622	11.6575	27.3475
0.0175781	16.6199	14.1556	18.4661	14.0031	15.6164	23.7091	14.9937	31.7915		0.0175781	16.6188	4.32401	15.6583	4.13432	10.8027	25.5815		0.0175781	16.6188	9.07745	15.6583	5.10136	7.44195	10.8027	25.5815
0.0182292	15.5797	13.1327	17.1338	12.9688	14.3771	22.0205	13.9695	28.9744		0.0182292	15.5784	3.91368	14.4296	3.65948	10.0861	23.1679		0.0182292	15.5784	8.17452	14.4296	4.52927	6.70577	10.0861	23.1679
0.0188802	14.5744	12.1428	15.9225	11.9265	13.213	20.5096	12.9832	26.8178		0.0188802	14.5735	3.73897	13.2865	3.17456	9.32575	21.6421		0.0188802	14.5735	7.35226	13.2865	4.04206	6.09684	9.32575	21.6421
0.0195312	13.7584	11.3184	14.8735	11.1142	12.2201	19.0797	12.187	25.0713		0.0195312	13.7572	3.40368	12.3216	2.81786	8.73205	20.2239		0.0195312	13.7572	6.64648	12.3216	3.61264	5.49768	8.73205	20.2239
0.0201823	12.9635	10.5336	13.8409	10.3049	11.2927	17.8356	11.3829	23.05		0.0201823	12.9622	3.22214	11.3741	2.47443	8.178	18.6821		0.0201823	12.9622	6.01434	11.3741	3.26135	5.04059	8.178	18.6821
0.0208333	12.2868	9.84648	12.9475	9.59451	10.4858	16.6629	10.6805	21.8987		0.0208333	12.2859	3.06995	10.605	2.18764	7.67735	17.8706		0.0208333	12.2859	5.47558	10.605	2.9602	4.6411	7.67735	17.8706
0.0214844	11.6849	9.24068	12.1326	9.00257	9.77659	15.6818	10.0969	20.2734		0.0214844	11.684	2.72859	9.94707	1.96377	7.24018	16.3663		0.0214844	11.684	4.98629	9.94707	2.67395	4.21662	7.24018	16.3663
0.0221354	11.0473	8.61804	11.3958	8.3611	9.05252	14.6865	9.49261	19.0618		0.0221354	11.0467	2.51264	9.28445	1.7165	6.79675	15.3958		0.0221354	11.0467	4.53034	9.28445	2.41048	3.8505	6.79675	15.3958
0.0227865	10.4879	8.05068	10.6835	7.80286	8.42424	13.7907	8.94778	17.7145		0.0227865	10.4874	2.26651	8.6849	1.51205	6.3816	13.9516		0.0227865	10.4874	4.11227	8.6849	2.18469	3.50698	6.3816	13.9516
0.0234375	9.94265	7.52483	10.0767	7.27699	7.85321	12.9548	8.45221	16.999		0.0234375	9.94242	2.08958	8.1738	1.34131	6.02846	13.3526		0.0234375	9.94242	3.75535	8.1738	2.00743	3.25549	6.02846	13.3526
0.0240885	9.46488	7.05187	9.52994	6.82244	7.34023	12.2352	8.00781	15.9226		0.0240885	9.46461	1.77584	7.69705	1.2031	5.71064	12.4907		0.0240885	9.46461	3.43413	7.69705	1.83659	2.99447	5.71064	12.4907
0.0247396	9.02919	6.63259	9.02185	6.41776	6.882	11.5818	7.61235	14.6311		0.0247396	9.02856	1.39079	7.26675	1.08417	5.40224	11.6146		0.0247396	9.02856	3.1512	7.26675	1.67794	2.76227	5.40224	11.6146
0.0253906	8.60072	6.22624	8.53708	6.00269	6.44065	10.9053	7.2115	13.797		0.0253906	8.60042	1.16175	6.85395	0.969768	5.11474	10.9802		0.0253906	8.60042	2.90003	6.85395	1.55911	2.56444	5.11474	10.9802
0.0260417	8.23034	5.85907	8.14224	5.65745	6.04094	10.2868	6.86317	12.8091		0.0260417	8.23033	0.898575	6.45185	0.883884	4.86804	10.1583		0.0260417	8.23033	2.6641	6.45185	1.44265	2.36933	4.86804	10.1583
0.0266927	7.87712	5.52491	7.74633	5.31079	5.67723	9.75213	6.53202	12.4925		0.0266927	7.877	0.893871	6.1059	0.801356	4.6368	9.93658		0.0266927	7.877	2.49417	6.1059	1.34755	2.23051	4.6368	9.93658
0.0273438	7.54183	5.19801	7.35716	5.00872	5.33139	9.24484	6.23725	11.3248		0.0273438	7.54153	0.843287	5.78747	0.732941	4.4116	8.8793		0.0273438	7.54153	2.30245	5.78747	1.24921	2.06433	4.4116	8.8793
0.0279948	7.20478	4.87898	6.97531	4.69818	4.9819	8.72143	5.92089	10.6292		0.0279948	7.20478	0.811326	5.48345	0.670663	4.21101	8.32814		0.0279948	7.20478	2.14147	5.48345	1.167	1.92278	4.21101	8.32814
0.0286458	6.91224	4.59694	6.62745	4.41276	4.68541	8.26428	5.63511	10.2736		0.0286458	6.91238	0.794711	5.21234	0.620052	4.03069	8.07961		0.0286458	6.91238	2.01376	5.21234	1.10574	1.81065	4.03069	8.07961
0.0292969	6.64392	4.34166	6.3107	4.18371	4.42991	7.85571	5.41592	9.81996		0.0292969	6.64376	0.684128	4.95932	0.583085	3.84962	7.6182		0.0292969	6.64376	1.87071	4.95932	1.03951	1.68516	3.84962	7.6182
0.0299479	6.38115	4.10232	6.0478	3.94395	4.18933	7.48322	5.18045	9.29661		0.0299479	6.38112	0.612755	4.72499	0.542655	3.71593	7.16758		0.0299479	6.38112	1.79532	4.72499	0.999323	1.60436	3.71593	7.16758
0.030599	6.15351	3.88497	5.77315	3.7233	3.95116	7.10767	4.95485	8.50627		0.030599	6.15355	0.477744	4.50376	0.50569	3.56437	6.45961		0.030599	6.15355	1.67648	4.50376	0.940731	1.49152	3.56437	6.45961
0.03125	5.93949	3.67885	5.51295	3.51623	3.73857	6.76422	4.75079	8.0827		0.03125	5.93943	0.405239	4.28994	0.476183	3.43568	6.17577		0.03125	5.93943	1.59893	4.28994	0.900558	1.40958	3.43568	6.17577
0.031901	5.68644	3.45384	5.2471	3.29892	3.51863	6.39971	4.53359	7.73674		0.031901	5.68636	0.445635	4.08556	0.430769	3.2995	5.94724		0.031901	5.68636	1.5419	4.08556	0.848175	1.33201	3.2995	5.94724
0.0325521	5.45391	3.24741	5.01488	3.10636	3.31195	6.04725	4.34194	7.20025		0.0325521	5.45377	0.451799	3.90091	0.39848	3.15523	5.49448		0.0325521	5.45377	1.43305	3.90091	0.795185	1.23429	3.15523	5.49448
0.0332031	5.23598	3.05949	4.79978	2.92124	3.12152	5.76834	4.15484	6.95672		0.0332031	5.23582	0.469837	3.74368	0.369559	3.05377	5.34433		0.0332031	5.23582	1.39062	3.74368	0.761936	1.16953	3.05377	5.34433
0.0338542	5.03166	2.87928	4.57833	2.74606	2.93932	5.4517	3.97823	6.56324		0.0338542	5.03154	0.457395	3.57606	0.349029	2.93115	5.02616		0.0338542	5.03154	1.30516	3.57606	0.726714	1.0932	2.93115	5.02616
0.0345052	4.85579	2.72884	4.3678	2.59277	2.79	5.19815	3.82107	6.30894		0.0345052	4.85567	0.494799	3.42236	0.335566	2.84736	4.82045		0.0345052	4.85567	1.29601	3.42236	0.710495	1.05189	2.84736	4.82045
0.0351562	4.68966	2.5803	4.17317	2.45455	2.64269	4.95234	3.67984	5.92218		0.0351562	4.6894	0.466315	3.26654	0.320544	2.74036	4.48356		0.0351562	4.6894	1.21976	3.26654	0.682359	0.989544	2.74036	4.48356
0.0358073	4.53718	2.44651	4.00088	2.32102	2.50237	4.70891	3.54198	5.68706		0.0358073	4.53686	0.446795	3.12634	0.309769	2.65812	4.30233		0.0358073	4.53686	1.17597	3.12634	0.662539	0.938965	2.65812	4.30233
0.0364583	4.3862	2.32011	3.82416	2.1898	2.37425	4.49605	3.40134	5.45459		0.0364583	4.38609	0.455829	2.99536	0.295523	2.58412	4.08974		0.0364583	4.38609	1.16244	2.99536	0.647076	0.900927	2.58412	4.08974
0.0371094	4.23927	2.19207	3.65879	2.06678	2.24912	4.287	3.27558	5.13505		0.0371094	4.23902	0.41624	2.86538	0.281003	2.48407	3.7995		0.0371094	4.23902	1.09015	2.86538	0.622608	0.847847	2.48407	3.7995
0.0377604	4.09785	2.07591	3.5181	1.95168	2.14014	4.10909	3.14836	4.92078		0.0377604	4.09765	0.44367	2.75638	0.267885	2.4239	3.65471		0.0377604	4.09765	1.09668	2.75638	0.610763	0.823311	2.4239	3.65471
0.0384115	3.9664	1.96781	3.38077	1.84467	2.03468	3.92958	3.03908	4.65064		0.0384115	3.96627	0.389183	2.638	0.256702	2.33844	3.43741		0.0384115	3.96627	1.02261	2.638	0.59004	0.774046	2.33844	3.43741
0.0390625	3.8313	1.86079	3.24193	1.73793	1.93231	3.75262	2.92112	4.48764		0.0390625	3.83122	0.384868	2.52523	0.248761	2.26296	3.33536		0.0390625	3.83122	0.989708	2.52523	0.582341	0.74297	2.26296	3.33536
0.0397135	3.71954	1.76935	3.12529	1.6452	1.84681	3.59753	2.81649	4.33061		0.0397135	3.71963	0.389967	2.42561	0.244442	2.20523	3.19688		0.0397135	3.71963	0.983559	2.42561	0.574722	0.719988	2.20523	3.19688
0.0403646	3.60498	1.67409	3.00231	1.55417	1.75448	3.43171	2.71854	4.09625		0.0403646	3.60501	0.348266	2.32978	0.235674	2.11798	3.00156		0.0403646	3.60501	0.908054	2.32978	0.556643	0.680903	2.11798	3.00156
0.0410156	3.49939	1.59243	2.89974	1.46336	1.67679	3.29295	2.61596	3.97696		0.0410156	3.49948	0.36865	2.24621	0.223701	2.06951	2.93647		0.0410156	3.49948	0.927289	2.24621	0.549835	0.66641	2.06951	2.93647
0.0416667	3.38535	1.50729	2.79498	1.37957	1.59428	3.1543	2.52368	3.80773		0.0416667	3.38555	0.322547	2.15965	0.216719	1.99397	2.77971		0.0416667	3.38555	0.846933	2.15965	0.535138	0.629409	1.99397	2.77971
0.0423177	3.2797	1.42844	2.69464	1.29775	1.52095	3.02475	2.43105	3.64709		0.0423177	3.27983	0.323889	2.07407	0.209215	1.93371	2.67371		0.0423177	3.27983	0.837733	2.07407	0.526878	0.609233	1.93371	2.67371
0.0429688	3.18684	1.35863	2.59557	1.22639	1.45364	2.91464	2.34758	3.50798		0.0429688	3.18687	0.309713	1.99991	0.204067	1.87495	2.5463		0.0429688	3.18687	0.804599	1.99991	0.517665	0.585782	1.87495	2.5463
0.0436198	3.09322	1.28792	2.49766	1.15736	1.3876	2.7903	2.27033	3.33116		0.0436198	3.09328	0.289769	1.92834	0.198717	1.80878	2.40122		0.0436198	3.09328	0.748854	1.92834	0.507939	0.557994	1.80878	2.40122
0.0442708	3.00443	1.22635	2.40968	1.09414	1.33022	2.67902	2.18845	3.22789		0.0442708	3.00459	0.288656	1.85775	0.192601	1.76426	2.36211		0.0442708	3.00459	0.729426	1.85775	0.502651	0.541667	1.76426	2.36211
0.0449219	2.92586	1.16739	2.32747	1.03343	1.27065	2.569	2.11851	3.09323		0.0449219	2.92599	0.261633	1.79402	0.187527	1.70341	2.22299		0.0449219	2.92599	0.669212	1.79402	0.492884	0.514814	1.70341	2.22299
0.0455729	2.84086	1.11171	2.2425	0.972865	1.21646	2.48087	2.04389	2.99634		0.0455729	2.84097	0.265009	1.73342	0.18001	1.65391	2.16347		0.0455729	2.84097	0.655787	1.73342	0.486464	0.499113	1.65391	2.16347
0.046224	2.76417	1.05909	2.17111	0.915808	1.16487	2.39204	1.97933	2.8896		0.046224	2.76436	0.256365	1.67562	0.171541	1.60272	2.10861		0.046224	2.76436	0.627028	1.67562	0.47875	0.480558	1.60272	2.10861
0.046875	2.6773	1.00466	2.09615	0.862047	1.11386	2.28771	1.91555	2.77587		0.046875	2.67742	0.226925	1.62061	0.165169	1.55371	2.0097		0.046875	2.67742	0.55984	1.62061	0.470966	0.455627	1.55371	2.0097
0.047526	2.60247	0.961009	2.02059	0.811045	1.0684	2.19795	1.85151	2.68002		0.047526	2.60254	0.232345	1.56947	0.158231	1.51034	1.94384		0.047526	2.60254	0.549236	1.56947	0.466574	0.445024	1.51034	1.94384
0.0481771	2.5294	0.913173	1.95483	0.764061	1.02108	2.10517	1.79437	2.58806		0.0481771	2.52951	0.208139	1.52341	0.151612	1.4649	1.86968		0.0481771	2.52951	0.493772	1.52341	0.458664	0.424754	1.4649	1.86968
0.0488281	2.45638	0.872062	1.88697	0.719193	0.980035	2.02766	1.73613	2.49942		0.0488281	2.45641	0.200836	1.47888	0.144825	1.42364	1.81197		0.0488281	2.45641	0.468005	1.47888	0.454171	0.413031	1.42364	1.81197
0.0494792	2.38943	0.832304	1.82372	0.679854	0.942493	1.95294	1.68727	2.40725		0.0494792	2.38944	0.178891	1.43531	0.141827	1.38089	1.75095		0.0494792	2.38944	0.421943	1.43531	0.450698	0.397494	1.38089	1.75095
0.0501302	2.32695	0.795079	1.75995	0.643619	0.906827	1.88198	1.63935	2.3293		0.0501302	2.32696	0.157905	1.39115	0.13978	1.34387	1.7017		0.0501302	2.32696	0.37751	1.39115	0.44903	0.384372	1.34387	1.7017
0.0507812	2.26908	0.761382	1.70173	0.610213	0.874087	1.81255	1.59342	2.26222		0.0507812	2.2691	0.140703	1.3482	0.1379	1.30786	1.66264		0.0507812	2.2691	0.34289	1.3482	0.447862	0.374387	1.30786	1.66264
0.0514323	2.21493	0.730818	1.64589	0.579099	0.843268	1.75012	1.55222	2.19813		0.0514323	2.21502	0.116579	1.30664	0.135435	1.27521	1.61295		0.0514323	2.21502	0.297989	1.30664	0.444678	0.360816	1.27521	1.61295
0.0520833	2.16024	0.701826	1.59092	0.549663	0.815168	1.68978	1.51433	2.13235		0.0520833	2.16028	0.102631	1.27054	0.133752	1.24073	1.55824		0.0520833	2.16028	0.267562	1.27054	0.443827	0.351714	1.24073	1.55824
0.0527344	2.10635	0.672865	1.53756	0.521955	0.785445	1.62485	1.47732	2.06543		0.0527344	2.10641	0.109083	1.232	0.13231	1.20762	1.51548		0.0527344	2.10641	0.257161	1.232	0.440284	0.340505	1.20762	1.51548
0.0533854	2.05382	0.645487	1.48583	0.493031	0.756025	1.56448	1.43661	2.00488		0.0533854	2.05385	0.120361	1.19478	0.127782	1.17442	1.47522		0.0533854	2.05385	0.253355	1.19478	0.435338	0.329954	1.17442	1.47522
0.0540365	2.00738	0.622732	1.43987	0.469828	0.730749	1.51323	1.40332	1.95515		0.0540365	2.0074	0.134595	1.15978	0.126559	1.14371	1.44353		0.0540365	2.0074	0.25607	1.15978	0.432381	0.321302	1.14371	1.44353
0.0546875	1.95675	0.600617	1.39535	0.445729	0.706789	1.46533	1.36898	1.9025		0.0546875	1.95676	0.140848	1.12867	0.122697	1.1154	1.40791		0.0546875	1.95676	0.251715	1.12867	0.429363	0.311889	1.1154	1.40791
0.0553385	1.91048	0.576645	1.35451	0.423277	0.68313	1.41247	1.3343	1.83579		0.0553385	1.91053	0.134452	1.09424	0.120397	1.08772	1.35861		0.0553385	1.91053	0.232341	1.09424	0.425476	0.299542	1.08772	1.35861
0.0559896	1.86583	0.555962	1.31455	0.40184	0.659829	1.36442	1.3055	1.78757		0.0559896	1.86591	0.139337	1.06427	0.118221	1.05577	1.3282		0.0559896	1.86591	0.231319	1.06427	0.423314	0.292712	1.05577	1.3282
0.0566406	1.82383	0.53781	1.27537	0.384438	0.640329	1.32194	1.27541	1.74008		0.0566406	1.82387	0.137332	1.03288	0.117423	1.03081	1.29565		0.0566406	1.82387	0.221652	1.03288	0.421485	0.286169	1.03081	1.29565
0.0572917	1.7864	0.521202	1.23981	0.36905	0.62277	1.28357	1.24999	1.69931		0.0572917	1.7865	0.135815	1.00391	0.117997	1.00662	1.26908		0.0572917	1.7865	0.215387	1.00391	0.420431	0.280875	1.00662	1.26908
0.0579427	1.73797	0.502402	1.20427	0.346409	0.599747	1.23499	1.21594	1.6549		0.0579427	1.73805	0.121659	0.977212	0.110533	0.978048	1.24196		0.0579427	1.73805	0.193971	0.977212	0.414361	0.269524	0.978048	1.24196
0.0585938	1.69802	0.488454	1.17171	0.329331	0.582518	1.19905	1.18653	1.6129		0.0585938	1.69811	0.120275	0.94862	0.107269	0.953041	1.21045		0.0585938	1.69811	0.189632	0.94862	0.412628	0.264132	0.953041	1.21045
0.0592448	1.65896	0.46996	1.13622	0.314452	0.565138	1.16007	1.16248	1.56357		0.0592448	1.65906	0.109223	0.92344	0.106265	0.928079	1.17582		0.0592448	1.65906	0.17607	0.92344	0.411613	0.256836	0.928079	1.17582
0.0598958	1.62149	0.45871	1.10425	0.301531	0.551435	1.12657	1.13962	1.53121		0.0598958	1.6216	0.10138	0.898638	0.105331	0.907054	1.15962		0.0598958	1.6216	0.16628	0.898638	0.410832	0.252386	0.907054	1.15962
0.0605469	1.58483	0.442119	1.07319	0.286553	0.53456	1.08631	1.11467	1.49279		0.0605469	1.58491	0.0877568	0.874412	0.102037	0.883432	1.12762		0.0605469	1.58491	0.150378	0.874412	0.408289	0.245331	0.883432	1.12762
0.0611979	1.54556	0.432747	1.04307	0.272402	0.519847	1.0526	1.08879	1.45971		0.0611979	1.54567	0.07676	0.850512	0.0981079	0.861017	1.10115		0.0611979	1.54567	0.139486	0.850512	0.405844	0.240353	0.861017	1.10115
0.061849	1.51374	0.421583	1.01464	0.260283	0.505883	1.02062	1.06637	1.41887		0.061849	1.51382	0.0631679	0.828345	0.0962477	0.841447	1.07221		0.061849	1.51382	0.12501	0.828345	0.403954	0.234761	0.841447	1.07221
0.0625	1.48111	0.411941	0.989376	0.248534	0.493062	0.991169	1.04473	1.37992		0.0625	1.48121	0.0531332	0.806966	0.0937624	0.821473	1.05443		0.0625	1.48121	0.114778	0.806966	0.402722	0.22913	0.821473	1.05443
0.063151	1.44929	0.402492	0.962199	0.238712	0.480524	0.960424	1.02439	1.36272		0.063151	1.44939	0.0555194	0.785054	0.0925527	0.803585	1.03919		0.063151	1.44939	0.118466	0.785054	0.401362	0.224057	0.803585	1.03919
0.0638021	1.41854	0.386761	0.936688	0.229869	0.467688	0.928265	1.00691	1.33409		0.0638021	1.41864	0.0566911	0.763586	0.0924513	0.785999	1.02173		0.0638021	1.41864	0.117206	0.763586	0.3993	0.216118	0.785999	1.02173
0.0644531	1.38931	0.385049	0.912307	0.221576	0.4583	0.902306	0.985638	1.3078		0.0644531	1.38937	0.0664623	0.742658	0.0918174	0.768957	1.00656		0.0644531	1.38937	0.131362	0.742658	0.400082	0.215045	0.768957	1.00656
0.0651042	1.3594	0.373362	0.88781	0.211884	0.446697	0.874362	0.96702	1.2754		0.0651042	1.35944	0.0678248	0.722824	0.0893751	0.750564	0.977749		0.0651042	1.35944	0.13184	0.722824	0.397537	0.207845	0.750564	0.977749
0.0657552	1.33089	0.370189	0.86441	0.203208	0.436403	0.849912	0.948666	1.2551		0.0657552	1.33094	0.0728831	0.706541	0.0873992	0.734363	0.958937		0.0657552	1.33094	0.139142	0.706541	0.396072	0.205034	0.734363	0.958937
0.0664062	1.30001	0.357942	0.839216	0.194562	0.425523	0.821878	0.929976	1.22119		0.0664062	1.30002	0.0689989	0.68888	0.0851949	0.718848	0.928412		0.0664062	1.30002	0.130699	0.68888	0.393281	0.196732	0.718848	0.928412
0.0670573	1.2711	0.346954	0.81695	0.187616	0.415793	0.794293	0.912741	1.1963		0.0670573	1.27113	0.070125	0.669871	0.0846688	0.703533	0.909729		0.0670573	1.27113	0.130982	0.669871	0.390944	0.191053	0.703533	0.909729
0.0677083	1.2455	0.349306	0.794869	0.181013	0.408712	0.775328	0.894705	1.17796		0.0677083	1.24554	0.0774902	0.655767	0.0834236	0.688649	0.902881		0.0677083	1.24554	0.14236	0.655767	0.390681	0.188836	0.688649	0.902881
0.0683594	1.21974	0.336664	0.774522	0.174397	0.399202	0.751526	0.878352	1.15162		0.0683594	1.21978	0.0745054	0.640821	0.0821408	0.673546	0.881394		0.0683594	1.21978	0.135659	0.640821	0.388431	0.182406	0.673546	0.881394
0.0690104	1.19487	0.336519	0.754664	0.168681	0.392614	0.731952	0.861534	1.1294		0.0690104	1.19491	0.0763565	0.62677	0.0813584	0.659933	0.864137		0.0690104	1.19491	0.138999	0.62677	0.388342	0.179917	0.659933	0.864137
0.0696615	1.17241	0.327712	0.73369	0.162503	0.384046	0.709098	0.84637	1.11392		0.0696615	1.17246	0.0750626	0.611915	0.0799809	0.645276	0.849315		0.0696615	1.17246	0.136132	0.611915	0.386875	0.174966	0.645276	0.849315
0.0703125	1.14591	0.319726	0.714086	0.154911	0.374977	0.687169	0.829344	1.08615		0.0703125	1.14596	0.0738304	0.596801	0.0770264	0.629808	0.825015		0.0703125	1.14596	0.13343	0.596801	0.384511	0.169965	0.629808	0.825015
0.0709635	1.12185	0.323288	0.694482	0.14808	0.367256	0.669516	0.812958	1.07144		0.0709635	1.1219	0.0768206	0.584286	0.0743398	0.61611	0.817725		0.0709635	1.1219	0.140431	0.584286	0.383034	0.167451	0.61611	0.817725
0.0716146	1.09898	0.307233	0.675451	0.143968	0.35987	0.648851	0.799042	1.04007		0.0716146	1.09902	0.069671	0.570215	0.0743242	0.603231	0.788218		0.0716146	1.09902	0.127877	0.570215	0.381355	0.161775	0.603231	0.788218
0.0722656	1.07756	0.311811	0.657131	0.13829	0.353778	0.632112	0.782174	1.02986		0.0722656	1.07759	0.0728229	0.55775	0.0722197	0.589386	0.783412		0.0722656	1.07759	0.135974	0.55775	0.37983	0.15982	0.589386	0.783412
0.0729167	1.05674	0.301111	0.640834	0.13455	0.347689	0.614282	0.768256	1.01068		0.0729167	1.05675	0.0670673	0.544598	0.0718779	0.578403	0.760345		0.0729167	1.05675	0.128732	0.544598	0.378423	0.155743	0.578403	0.760345
0.0735677	1.03471	0.299015	0.624882	0.129132	0.341326	0.596866	0.753937	0.987225		0.0735677	1.03474	0.0643084	0.533501	0.0694795	0.566381	0.74233		0.0735677	1.03474	0.128089	0.533501	0.376752	0.152447	0.566381	0.74233
0.0742188	1.01558	0.299824	0.610281	0.125104	0.335857	0.581944	0.74028	0.970919		0.0742188	1.0156	0.0605661	0.522074	0.0684512	0.554639	0.732406		0.0742188	1.0156	0.127592	0.522074	0.376072	0.149312	0.554639	0.732406
0.0748698	0.996226	0.285789	0.595529	0.120891	0.32963	0.56694	0.725608	0.952083		0.0748698	0.996248	0.0537617	0.510206	0.0672978	0.541802	0.714252		0.0748698	0.996248	0.119671	0.510206	0.375004	0.144325	0.541802	0.714252
0.0755208	0.975682	0.291862	0.581717	0.114887	0.324445	0.553745	0.711212	0.943071		0.0755208	0.975718	0.0508543	0.500303	0.0639653	0.529558	0.707968		0.0755208	0.975718	0.124044	0.500303	0.373239	0.142244	0.529558	0.707968
0.0761719	0.958045	0.281691	0.567893	0.11294	0.320231	0.539956	0.697944	0.922295		0.0761719	0.958073	0.0447237	0.489685	0.0646929	0.520083	0.690194		0.0761719	0.958073	0.119174	0.489685	0.373213	0.140229	0.520083	0.690194
0.0768229	0.940224	0.280516	0.556092	0.110424	0.316976	0.528509	0.685817	0.904538		0.0768229	0.940255	0.0380256	0.480203	0.0644423	0.509852	0.677238		0.0768229	0.940255	0.11906	0.480203	0.373408	0.139049	0.509852	0.677238
0.077474	0.922775	0.276997	0.543124	0.107252	0.31309	0.516469	0.672477	0.89102		0.077474	0.92282	0.0315831	0.470473	0.0634054	0.501247	0.663574		0.077474	0.92282	0.116618	0.470473	0.372339	0.136812	0.501247	0.663574
0.078125	0.904414	0.266658	0.529974	0.103941	0.308387	0.502143	0.658139	0.876464		0.078125	0.904453	0.0257052	0.460606	0.0624759	0.490509	0.653342		0.078125	0.904453	0.110041	0.460606	0.371898	0.133888	0.490509	0.653342
0.078776	0.888913	0.273627	0.518059	0.101313	0.305186	0.491165	0.646174	0.865685		0.078776	0.888957	0.0294893	0.451392	0.0617542	0.480685	0.640478		0.078776	0.888957	0.115788	0.451392	0.370999	0.13357	0.480685	0.640478
0.0794271	0.872174	0.262069	0.504968	0.0992505	0.301452	0.47828	0.633569	0.843148		0.0794271	0.872218	0.0323132	0.442192	0.0617895	0.471978	0.621825		0.0794271	0.872218	0.108552	0.442192	0.370442	0.1306	0.471978	0.621825
0.0800781	0.855723	0.25885	0.493169	0.0952733	0.296208	0.465324	0.621328	0.827798		0.0800781	0.855759	0.0358167	0.43147	0.0597299	0.462807	0.608643		0.0800781	0.855759	0.105599	0.43147	0.368233	0.127391	0.462807	0.608643
0.0807292	0.842076	0.257163	0.482081	0.0947047	0.294123	0.453815	0.609947	0.822099		0.0807292	0.842117	0.0400133	0.423038	0.060787	0.455029	0.607834		0.0807292	0.842117	0.10584	0.423038	0.369261	0.126747	0.455029	0.607834
0.0813802	0.828562	0.250362	0.471187	0.0926754	0.290795	0.44284	0.598616	0.805793		0.0813802	0.828593	0.0411786	0.41524	0.0603367	0.446777	0.596477		0.0813802	0.828593	0.1021	0.41524	0.368514	0.124329	0.446777	0.596477
0.0820312	0.814003	0.254641	0.461015	0.0906706	0.288281	0.434562	0.588858	0.794863		0.0820312	0.81403	0.0433348	0.407611	0.0597199	0.439114	0.58704		0.0820312	0.81403	0.104032	0.407611	0.367753	0.123441	0.439114	0.58704
0.0826823	0.800566	0.240548	0.451292	0.0887944	0.285046	0.42375	0.576601	0.778617		0.0826823	0.800584	0.0415301	0.399093	0.0593726	0.431132	0.571149		0.0826823	0.800584	0.096094	0.399093	0.366814	0.119525	0.431132	0.571149
0.0833333	0.78646	0.242264	0.441755	0.0879221	0.283341	0.414274	0.566404	0.773054		0.0833333	0.786482	0.0445301	0.391172	0.0596676	0.424351	0.568908		0.0833333	0.786482	0.0986774	0.391172	0.36635	0.118967	0.424351	0.568908
0.0839844	0.771987	0.235191	0.432028	0.0856749	0.280212	0.404634	0.555675	0.765114		0.0839844	0.771998	0.0434841	0.38385	0.0587697	0.416459	0.55749		0.0839844	0.771998	0.0945592	0.38385	0.365376	0.116248	0.416459	0.55749
0.0846354	0.75712	0.234896	0.422703	0.0827204	0.277492	0.395676	0.544821	0.748552		0.0846354	0.757138	0.0446494	0.376171	0.0570599	0.408496	0.545324		0.0846354	0.757138	0.0953392	0.376171	0.36414	0.114375	0.408496	0.545324
0.0852865	0.742102	0.230844	0.41437	0.0791389	0.274378	0.385271	0.533444	0.734922		0.0852865	0.742126	0.0438958	0.368634	0.0547122	0.400153	0.535395		0.0852865	0.742126	0.0936231	0.368634	0.362833	0.111398	0.400153	0.535395
0.0859375	0.729634	0.218918	0.405987	0.0773292	0.271641	0.375438	0.522658	0.720037		0.0859375	0.729659	0.0412199	0.36136	0.054236	0.392818	0.526132		0.0859375	0.729659	0.0875053	0.36136	0.362109	0.108005	0.392818	0.526132
0.0865885	0.715035	0.220804	0.397822	0.0744846	0.268883	0.367413	0.512933	0.712565		0.0865885	0.71506	0.0409539	0.354131	0.0523659	0.385791	0.516939		0.0865885	0.71506	0.0889631	0.354131	0.3614	0.106308	0.385791	0.516939
0.0872396	0.703094	0.21598	0.389261	0.0728913	0.266221	0.358813	0.503565	0.699665		0.0872396	0.703125	0.0389773	0.347334	0.0518516	0.378785	0.508249		0.0872396	0.703125	0.0870118	0.347334	0.360764	0.104397	0.378785	0.508249
0.0878906	0.691214	0.211322	0.381405	0.0713311	0.264077	0.350897	0.494548	0.689011		0.0878906	0.691242	0.0383337	0.340313	0.0511996	0.373543	0.497071		0.0878906	0.691242	0.0858895	0.340313	0.359826	0.102727	0.373543	0.497071
0.0885417	0.681113	0.204326	0.374026	0.070954	0.262188	0.343569	0.486277	0.67591		0.0885417	0.681141	0.034775	0.333886	0.0516472	0.368072	0.490062		0.0885417	0.681141	0.0826715	0.333886	0.359606	0.100939	0.368072	0.490062
0.0891927	0.671686	0.201492	0.366222	0.0716685	0.261376	0.337165	0.480392	0.670191		0.0891927	0.671712	0.0337327	0.327888	0.0531863	0.362884	0.488103		0.0891927	0.671712	0.0823699	0.327888	0.35968	0.100413	0.362884	0.488103
0.0898438	0.662381	0.199233	0.358239	0.0718891	0.260548	0.331665	0.47349	0.663887		0.0898438	0.662412	0.0318445	0.322029	0.0540761	0.358409	0.48556		0.0898438	0.662412	0.0819283	0.322029	0.359872	0.0997155	0.358409	0.48556
0.0904948	0.65183	0.191484	0.350551	0.0704633	0.258427	0.324243	0.465076	0.653065		0.0904948	0.651867	0.0282617	0.316384	0.0534314	0.352341	0.476281		0.0904948	0.651867	0.0778512	0.316384	0.359346	0.0975862	0.352341	0.476281
0.0911458	0.639849	0.183968	0.343045	0.0680352	0.25582	0.316054	0.456726	0.640739		0.0911458	0.639873	0.0258265	0.31023	0.0517225	0.346299	0.467596		0.0911458	0.639873	0.0753204	0.31023	0.358285	0.0950311	0.346299	0.467596
0.0917969	0.627923	0.180171	0.335527	0.0653277	0.252602	0.308678	0.4477	0.63174		0.0917969	0.627951	0.0235151	0.304541	0.0497262	0.339381	0.457069		0.0917969	0.627951	0.0744063	0.304541	0.357029	0.093184	0.339381	0.457069
0.0924479	0.617508	0.177583	0.329023	0.0626342	0.249732	0.301444	0.439851	0.622761		0.0924479	0.617533	0.0209261	0.29927	0.0476554	0.332811	0.452715		0.0924479	0.617533	0.0741269	0.29927	0.3554	0.0916698	0.332811	0.452715
0.093099	0.607546	0.173957	0.322323	0.0613756	0.248092	0.295027	0.432738	0.613445		0.093099	0.607569	0.0182155	0.293846	0.046924	0.327619	0.448526		0.093099	0.607569	0.0732097	0.293846	0.35509	0.0902007	0.327619	0.448526
0.09375	0.594748	0.16441	0.31575	0.058268	0.245536	0.287962	0.423791	0.599567		0.09375	0.594774	0.0156746	0.288971	0.0444859	0.321313	0.436468		0.09375	0.594774	0.0689938	0.288971	0.353753	0.087319	0.321313	0.436468
0.094401	0.584724	0.159232	0.308783	0.0565703	0.243708	0.281783	0.41686	0.58992		0.094401	0.584748	0.0171449	0.283178	0.04337	0.315812	0.428502		0.094401	0.584748	0.0668013	0.283178	0.352872	0.0857988	0.315812	0.428502
0.0950521	0.57557	0.15416	0.302355	0.0551252	0.242069	0.275273	0.409127	0.581944		0.0950521	0.575576	0.0198133	0.277566	0.0424717	0.310077	0.422604		0.0950521	0.575576	0.0651765	0.277566	0.352191	0.0841152	0.310077	0.422604
0.0957031	0.565125	0.152054	0.296552	0.0534652	0.240484	0.269811	0.402285	0.575235		0.0957031	0.565133	0.0226477	0.27294	0.0413127	0.305153	0.417291		0.0957031	0.565133	0.065221	0.27294	0.351894	0.0834047	0.305153	0.417291
0.0963542	0.555004	0.144908	0.290681	0.0529857	0.239059	0.264172	0.396311	0.567395		0.0963542	0.555012	0.023737	0.268131	0.0413091	0.300882	0.411473		0.0963542	0.555012	0.0620138	0.268131	0.351651	0.082178	0.300882	0.411473
0.0970052	0.546553	0.13545	0.2849	0.0525795	0.238083	0.258784	0.390269	0.556052		0.0970052	0.546562	0.0245645	0.262885	0.0413775	0.296372	0.403799		0.0970052	0.546562	0.0579413	0.262885	0.351014	0.0804232	0.296372	0.403799
0.0976562	0.539028	0.134354	0.279742	0.0523518	0.237679	0.255355	0.385394	0.549411		0.0976562	0.539044	0.0268206	0.258439	0.0414984	0.292774	0.401779		0.0976562	0.539044	0.0584571	0.258439	0.351348	0.0804851	0.292774	0.401779
0.0983073	0.531212	0.125096	0.274042	0.05169	0.236369	0.249839	0.379625	0.540787		0.0983073	0.531225	0.0259485	0.254037	0.0412338	0.288608	0.396625		0.0983073	0.531225	0.0535602	0.254037	0.3507	0.0784479	0.288608	0.396625
0.0989583	0.523843	0.12409	0.269175	0.0514653	0.23566	0.245998	0.374284	0.536986		0.0989583	0.523853	0.0276826	0.24973	0.0412805	0.284958	0.393669		0.0989583	0.523853	0.0540355	0.24973	0.350728	0.0786738	0.284958	0.393669
0.0996094	0.515832	0.113059	0.263773	0.0505039	0.234071	0.239874	0.36816	0.526498		0.0996094	0.515848	0.025651	0.244977	0.0407012	0.280373	0.38522		0.0996094	0.515848	0.048184	0.244977	0.349483	0.076266	0.280373	0.38522
0.10026	0.506633	0.110719	0.258843	0.0492821	0.232854	0.235751	0.362291	0.520275		0.10026	0.506647	0.0259134	0.240914	0.0397915	0.275949	0.381271		0.10026	0.506647	0.0475066	0.240914	0.349053	0.0758184	0.275949	0.381271
0.100911	0.497389	0.105733	0.253707	0.0477673	0.231305	0.231399	0.356743	0.512427		0.100911	0.497407	0.025065	0.237058	0.0386464	0.271795	0.376141		0.100911	0.497407	0.0453099	0.237058	0.348784	0.0751062	0.271795	0.376141
0.101562	0.490684	0.0981488	0.248481	0.0472758	0.230518	0.225995	0.351282	0.504281		0.101562	0.490702	0.0226949	0.23272	0.0385355	0.267599	0.369584		0.101562	0.490702	0.0411574	0.23272	0.348674	0.0737161	0.267599	0.369584
0.102214	0.481727	0.0929757	0.243758	0.0456578	0.229251	0.221602	0.346099	0.498269		0.102214	0.481746	0.0204566	0.228814	0.0371942	0.263655	0.368376		0.102214	0.481746	0.0386517	0.228814	0.348114	0.072759	0.263655	0.368376
0.102865	0.476123	0.0868304	0.238677	0.0460975	0.228839	0.217629	0.341265	0.492327		0.102865	0.476142	0.0175393	0.224889	0.0379383	0.259954	0.363354		0.102865	0.476142	0.0351235	0.224889	0.348304	0.0720054	0.259954	0.363354
0.103516	0.469145	0.0827983	0.23429	0.0453232	0.2278	0.214559	0.336677	0.485792		0.103516	0.469159	0.0153297	0.221546	0.03746	0.255939	0.357497		0.103516	0.469159	0.0331554	0.221546	0.348244	0.0716155	0.255939	0.357497
0.104167	0.462168	0.0779366	0.230064	0.0444843	0.226791	0.210773	0.33176	0.48189		0.104167	0.46219	0.013155	0.217794	0.0368754	0.252369	0.356643		0.104167	0.46219	0.0309364	0.217794	0.347571	0.0706299	0.252369	0.356643
0.104818	0.455326	0.073852	0.225351	0.0436355	0.225392	0.205495	0.326275	0.473025		0.104818	0.455349	0.0132016	0.213781	0.0362734	0.248518	0.347843		0.104818	0.455349	0.0303289	0.213781	0.346785	0.0680775	0.248518	0.347843
0.105469	0.44868	0.0757834	0.221328	0.0427404	0.224492	0.202575	0.321013	0.467244		0.105469	0.448703	0.0151827	0.210278	0.0355772	0.244643	0.345475		0.105469	0.448703	0.0336203	0.210278	0.346216	0.067771	0.244643	0.345475
0.10612	0.441058	0.0736745	0.217244	0.041535	0.223391	0.198206	0.315359	0.458512		0.10612	0.441079	0.0160309	0.206841	0.0345978	0.240256	0.33824		0.10612	0.441079	0.034252	0.206841	0.345463	0.0656788	0.240256	0.33824
0.106771	0.434594	0.0744838	0.213284	0.0405395	0.222228	0.194845	0.310377	0.454921		0.106771	0.434612	0.0175684	0.203388	0.0337838	0.236469	0.338085		0.106771	0.434612	0.0367723	0.203388	0.3449	0.0648808	0.236469	0.338085
0.107422	0.426528	0.072219	0.20908	0.0386064	0.220738	0.190219	0.304734	0.448547		0.107422	0.426542	0.0175398	0.200025	0.0321028	0.231967	0.333448		0.107422	0.426542	0.0368738	0.200025	0.34381	0.0628489	0.231967	0.333448
0.108073	0.419794	0.0720396	0.205132	0.0374581	0.219502	0.1865	0.299399	0.440808		0.108073	0.41981	0.0179336	0.196748	0.0311699	0.227803	0.327145		0.108073	0.41981	0.0381338	0.196748	0.343124	0.0614273	0.227803	0.327145
0.108724	0.413215	0.0731491	0.201592	0.036178	0.218467	0.182968	0.294181	0.435925		0.108724	0.413226	0.0187442	0.193673	0.0300926	0.224267	0.321228		0.108724	0.413226	0.0403571	0.193673	0.342866	0.0606411	0.224267	0.321228
0.109375	0.406329	0.0699644	0.198291	0.0350899	0.217547	0.178652	0.288931	0.430143		0.109375	0.406344	0.0180403	0.190538	0.0292346	0.220565	0.320882		0.109375	0.406344	0.0393906	0.190538	0.342303	0.0585596	0.220565	0.320882
0.110026	0.399947	0.0705485	0.194564	0.0346444	0.216937	0.175753	0.284421	0.428442		0.110026	0.399963	0.0184794	0.187501	0.0289509	0.217042	0.31954		0.110026	0.399963	0.0410016	0.187501	0.34196	0.0577838	0.217042	0.31954
0.110677	0.394393	0.0675727	0.191111	0.0340823	0.216303	0.171997	0.280288	0.420162		0.110677	0.394405	0.0177899	0.184189	0.0285743	0.213996	0.31362		0.110677	0.394405	0.0399924	0.184189	0.341178	0.0562215	0.213996	0.31362
0.111328	0.388846	0.0670606	0.187803	0.0335786	0.215692	0.168836	0.275856	0.414946		0.111328	0.38886	0.0176532	0.181272	0.028243	0.210658	0.310578		0.111328	0.38886	0.0404312	0.181272	0.341056	0.0555743	0.210658	0.310578
0.111979	0.38331	0.0688075	0.184684	0.0330502	0.215234	0.166265	0.271717	0.412873		0.111979	0.383324	0.0185602	0.178391	0.0278311	0.207451	0.308565		0.111979	0.383324	0.0428032	0.178391	0.340913	0.055426	0.207451	0.308565
0.11263	0.377756	0.0642205	0.181547	0.0324052	0.214635	0.162547	0.267535	0.4054		0.11263	0.377769	0.0169425	0.175486	0.0273655	0.204358	0.303312		0.11263	0.377769	0.0398483	0.175486	0.340426	0.0538523	0.204358	0.303312
0.113281	0.372462	0.0635587	0.1786	0.031953	0.214112	0.159582	0.263243	0.398257		0.113281	0.372472	0.0170277	0.172477	0.0270411	0.201256	0.299911		0.113281	0.372472	0.0400138	0.172477	0.339778	0.0530212	0.201256	0.299911
0.113932	0.36695	0.0630213	0.175507	0.0315339	0.213655	0.157209	0.259392	0.395263		0.113932	0.366963	0.0170206	0.169767	0.0267493	0.198157	0.298158		0.113932	0.366963	0.0401527	0.169767	0.339555	0.0522864	0.198157	0.298158
0.114583	0.361114	0.0608451	0.172519	0.0308888	0.212848	0.154664	0.255524	0.391031		0.114583	0.361127	0.016512	0.167026	0.0262396	0.195346	0.295651		0.114583	0.361127	0.0389366	0.167026	0.339222	0.0512815	0.195346	0.295651
0.115234	0.355379	0.0618683	0.169826	0.0299605	0.2123	0.152705	0.25096	0.38521		0.115234	0.355391	0.0169729	0.164454	0.0254548	0.1919	0.294557		0.115234	0.355391	0.0399148	0.164454	0.33903	0.0512036	0.1919	0.294557
0.115885	0.350247	0.0570391	0.166776	0.0295379	0.211567	0.149229	0.247223	0.377302		0.115885	0.350255	0.0157793	0.161571	0.0251516	0.189145	0.286595		0.115885	0.350255	0.036521	0.161571	0.33881	0.0495777	0.189145	0.286595
0.116536	0.345068	0.0572187	0.16425	0.0288287	0.210937	0.146892	0.243272	0.374741		0.116536	0.34508	0.016227	0.1591	0.0245544	0.186278	0.286789		0.116536	0.34508	0.0368164	0.1591	0.338589	0.0491755	0.186278	0.286789
0.117188	0.340349	0.0551952	0.161285	0.0283378	0.210351	0.144875	0.239102	0.368779		0.117188	0.340364	0.0157327	0.156799	0.024137	0.18329	0.280985		0.117188	0.340364	0.0352457	0.156799	0.33862	0.0483777	0.18329	0.280985
0.117839	0.334877	0.0543326	0.158961	0.0274548	0.209449	0.142446	0.235022	0.364678		0.117839	0.33489	0.0158117	0.154256	0.0233545	0.180442	0.277573		0.117839	0.33489	0.0345189	0.154256	0.338048	0.0478815	0.180442	0.277573
0.11849	0.32951	0.0516739	0.15649	0.0270194	0.209125	0.140171	0.231431	0.356462		0.11849	0.329523	0.0153061	0.151934	0.023003	0.177814	0.273268		0.11849	0.329523	0.0325053	0.151934	0.337771	0.0473258	0.177814	0.273268
0.119141	0.324335	0.0503483	0.153839	0.026011	0.208592	0.1378	0.227696	0.351788		0.119141	0.324355	0.015151	0.149658	0.0221533	0.174982	0.27117		0.119141	0.324355	0.0312494	0.149658	0.337815	0.0469126	0.174982	0.27117
0.119792	0.319505	0.0489806	0.151484	0.0252337	0.208199	0.13569	0.224074	0.346493		0.119792	0.319523	0.0149642	0.147735	0.0214837	0.172367	0.266765		0.119792	0.319523	0.0299602	0.147735	0.33751	0.0466278	0.172367	0.266765
0.120443	0.315655	0.0473518	0.148672	0.0252547	0.208068	0.133709	0.220962	0.34305		0.120443	0.315671	0.0145645	0.145251	0.0215829	0.170241	0.262816		0.120443	0.315671	0.0283097	0.145251	0.33759	0.0463059	0.170241	0.262816
0.121094	0.311473	0.0446527	0.14617	0.0250067	0.207533	0.131783	0.218038	0.338099		0.121094	0.311489	0.0138484	0.143073	0.0213621	0.168214	0.258425		0.121094	0.311489	0.026098	0.143073	0.337489	0.0457303	0.168214	0.258425
0.121745	0.307285	0.0429268	0.143758	0.0247841	0.207321	0.129944	0.215168	0.334035		0.121745	0.3073	0.0130829	0.140774	0.0211824	0.165969	0.257613		0.121745	0.3073	0.0242769	0.140774	0.337506	0.0452905	0.165969	0.257613
0.122396	0.303093	0.0412447	0.141483	0.0244652	0.20668	0.127876	0.212333	0.329196		0.122396	0.303106	0.0125247	0.1387	0.0209172	0.163824	0.255803		0.122396	0.303106	0.0227422	0.1387	0.337175	0.0449531	0.163824	0.255803
0.123047	0.299036	0.0397005	0.139156	0.0241538	0.20637	0.126072	0.209407	0.324378		0.123047	0.299048	0.0116551	0.136604	0.0206696	0.161728	0.250773		0.123047	0.299048	0.0209949	0.136604	0.337093	0.0446118	0.161728	0.250773
0.123698	0.295219	0.0379772	0.136875	0.0239205	0.206164	0.124143	0.206711	0.319976		0.123698	0.295229	0.0105705	0.134569	0.0204781	0.159669	0.247452		0.123698	0.295229	0.019108	0.134569	0.33687	0.0441897	0.159669	0.247452
0.124349	0.291775	0.0346551	0.134854	0.0239301	0.205923	0.122259	0.204284	0.313581		0.124349	0.291785	0.00878683	0.132626	0.0205174	0.15801	0.243975		0.124349	0.291785	0.0164964	0.132626	0.336698	0.0433941	0.15801	0.243975
0.125	0.28807	0.0343282	0.132673	0.0236663	0.205592	0.12049	0.201783	0.312116		0.125	0.288082	0.00790952	0.130635	0.0202797	0.155906	0.24317		0.125	0.288082	0.0155467	0.130635	0.337442	0.0433169	0.155906	0.24317
0.125651	0.283861	0.0349365	0.130638	0.0233543	0.205273	0.119226	0.199122	0.307353		0.125651	0.28387	0.00821687	0.128795	0.0200072	0.153753	0.240082		0.125651	0.28387	0.0159102	0.128795	0.336643	0.0429745	0.153753	0.240082
0.126302	0.280109	0.0351242	0.128589	0.0232792	0.205055	0.117555	0.196268	0.302567		0.126302	0.280117	0.00880062	0.127028	0.0199483	0.151873	0.234971		0.126302	0.280117	0.0163639	0.127028	0.336239	0.042412	0.151873	0.234971
0.126953	0.276388	0.0356298	0.126739	0.0230588	0.204644	0.115648	0.193442	0.298537		0.126953	0.276393	0.00896316	0.125232	0.0197683	0.149867	0.231582		0.126953	0.276393	0.0168803	0.125232	0.335963	0.0417347	0.149867	0.231582
0.127604	0.272736	0.0369976	0.12479	0.0226805	0.204122	0.114043	0.19081	0.294995		0.127604	0.272745	0.00904884	0.123597	0.0194626	0.147949	0.23032		0.127604	0.272745	0.0178216	0.123597	0.335995	0.0414282	0.147949	0.23032
0.128255	0.26909	0.036653	0.122733	0.022395	0.203755	0.111948	0.188223	0.291222		0.128255	0.269099	0.00842237	0.121818	0.019197	0.145969	0.226899		0.128255	0.269099	0.0178325	0.121818	0.33553	0.0403729	0.145969	0.226899
0.128906	0.265293	0.0383076	0.121023	0.0218979	0.203626	0.110564	0.18555	0.289128		0.128906	0.265303	0.00784036	0.120178	0.0187363	0.144012	0.224681		0.128906	0.265303	0.0188529	0.120178	0.335698	0.040157	0.144012	0.224681
0.129557	0.26203	0.0369974	0.119173	0.0214842	0.203149	0.10831	0.182966	0.283081		0.129557	0.262041	0.00672632	0.118302	0.018374	0.142222	0.218448		0.129557	0.262041	0.0184769	0.118302	0.335431	0.0388192	0.142222	0.218448
0.130208	0.258494	0.0389644	0.117463	0.0211228	0.203175	0.107419	0.180374	0.280964		0.130208	0.258507	0.00641423	0.116798	0.0180409	0.140205	0.218058		0.130208	0.258507	0.0197145	0.116798	0.335522	0.0386449	0.140205	0.218058
0.130859	0.254849	0.0391419	0.115808	0.020584	0.202947	0.105782	0.177932	0.276497		0.130859	0.254858	0.00728085	0.115175	0.017543	0.138276	0.216095		0.130859	0.254858	0.0200502	0.115175	0.335018	0.037954	0.138276	0.216095
0.13151	0.251708	0.0385528	0.114096	0.0204874	0.202667	0.103951	0.175736	0.272337		0.13151	0.251715	0.00812386	0.113414	0.0174988	0.136591	0.213057		0.13151	0.251715	0.0199611	0.113414	0.334215	0.0371446	0.136591	0.213057
0.132161	0.248073	0.0397649	0.112577	0.0200287	0.202345	0.102718	0.173251	0.270114		0.132161	0.248083	0.00944908	0.111693	0.0170982	0.134777	0.21134		0.132161	0.248083	0.0208367	0.111693	0.333988	0.0369208	0.134777	0.21134
0.132812	0.24505	0.039039	0.111013	0.0199303	0.202039	0.101015	0.171277	0.266656		0.132812	0.245061	0.00982674	0.110176	0.0170406	0.133305	0.207259		0.132812	0.245061	0.0206856	0.110176	0.334239	0.0362296	0.133305	0.207259
0.133464	0.241956	0.0410949	0.109436	0.019479	0.20171	0.100004	0.169021	0.265908		0.133464	0.241967	0.0107566	0.108701	0.0166486	0.131463	0.207096		0.133464	0.241967	0.0220736	0.108701	0.334353	0.0362764	0.131463	0.207096
0.134115	0.238517	0.0402588	0.107763	0.0190871	0.201433	0.0983295	0.166751	0.260957		0.134115	0.238529	0.0105884	0.107293	0.0163248	0.12966	0.205504		0.134115	0.238529	0.0217392	0.107293	0.334598	0.0356294	0.12966	0.205504
0.134766	0.235561	0.0405243	0.106146	0.0190107	0.201375	0.0968502	0.164731	0.259398		0.134766	0.235571	0.010726	0.105881	0.0162852	0.128145	0.201796		0.134766	0.235571	0.0221323	0.105881	0.334354	0.0353296	0.128145	0.201796
0.135417	0.232542	0.04038	0.104624	0.0188144	0.201425	0.0958278	0.162678	0.257337		0.135417	0.232555	0.0104804	0.104479	0.0161164	0.12668	0.200378		0.135417	0.232555	0.0220863	0.104479	0.333916	0.0350062	0.12668	0.200378
0.136068	0.229877	0.0400557	0.102989	0.0186515	0.201045	0.0944902	0.160858	0.254982		0.136068	0.229889	0.0103181	0.103018	0.0159807	0.125315	0.197434		0.136068	0.229889	0.0222683	0.103018	0.334029	0.0345639	0.125315	0.197434
0.136719	0.226804	0.0414307	0.101591	0.0182942	0.200945	0.093635	0.158811	0.25197		0.136719	0.226813	0.0106309	0.101799	0.015671	0.123795	0.197107		0.136719	0.226813	0.0233472	0.101799	0.333857	0.0346088	0.123795	0.197107
0.13737	0.223694	0.0404799	0.100079	0.017887	0.200557	0.0919389	0.156771	0.248206		0.13737	0.223706	0.0100538	0.100415	0.0153173	0.122288	0.194254		0.13737	0.223706	0.0229669	0.100415	0.333781	0.0338851	0.122288	0.194254
0.138021	0.220849	0.0399045	0.0986639	0.0176017	0.200497	0.0907888	0.154538	0.245444		0.138021	0.22086	0.00953683	0.0991329	0.0150582	0.120815	0.192355		0.138021	0.22086	0.0226335	0.0991329	0.333413	0.0334713	0.120815	0.192355
0.138672	0.218068	0.0408313	0.0972146	0.0173423	0.200448	0.0898597	0.15249	0.244737		0.138672	0.218078	0.00948924	0.0977409	0.0148312	0.119336	0.191646		0.138672	0.218078	0.0233488	0.0977409	0.333607	0.0333603	0.119336	0.191646
0.139323	0.215118	0.0393612	0.0957346	0.0169552	0.200115	0.0883855	0.150372	0.242204		0.139323	0.215128	0.00890598	0.0964239	0.0144858	0.117889	0.189414		0.139323	0.215128	0.0226282	0.0964239	0.333488	0.0327284	0.117889	0.189414
0.139974	0.212362	0.0414783	0.0944461	0.0166412	0.199989	0.0878512	0.148589	0.24073		0.139974	0.21237	0.00915954	0.09507	0.0141838	0.116368	0.189535		0.139974	0.21237	0.0239852	0.09507	0.333508	0.0330933	0.116368	0.189535
0.140625	0.209915	0.0389207	0.0931277	0.0163549	0.199802	0.086104	0.146675	0.236545		0.140625	0.209925	0.00836526	0.0937104	0.0139174	0.115073	0.18422		0.140625	0.209925	0.0225299	0.0937104	0.333251	0.0322986	0.115073	0.18422
0.141276	0.207387	0.0397354	0.0918424	0.0160949	0.19959	0.085126	0.144977	0.235609		0.141276	0.207395	0.00829951	0.0924416	0.0136788	0.113737	0.183574		0.141276	0.207395	0.0228802	0.0924416	0.333328	0.0323377	0.113737	0.183574
0.141927	0.204663	0.0406662	0.0905314	0.0158654	0.199279	0.0841803	0.14319	0.234442		0.141927	0.204673	0.0084901	0.0912104	0.0134873	0.112452	0.183558		0.141927	0.204673	0.0235177	0.0912104	0.333359	0.0323378	0.112452	0.183558
0.142578	0.20211	0.0388268	0.0891046	0.0158266	0.199131	0.0829963	0.141566	0.231372		0.142578	0.20212	0.00786141	0.0899287	0.0134608	0.111333	0.180858		0.142578	0.20212	0.0219863	0.0899287	0.332661	0.0315984	0.111333	0.180858
0.143229	0.199514	0.0397427	0.0879831	0.0156832	0.199234	0.0824208	0.139953	0.230727		0.143229	0.199522	0.00822321	0.0887765	0.0133394	0.110084	0.180781		0.143229	0.199522	0.0225576	0.0887765	0.332887	0.0315833	0.110084	0.180781
0.14388	0.197046	0.0378176	0.0866791	0.0153032	0.198946	0.0808018	0.138121	0.226797		0.14388	0.197055	0.00789842	0.0875301	0.0129978	0.10865	0.177336		0.14388	0.197055	0.0213073	0.0875301	0.332679	0.0308114	0.10865	0.177336
0.144531	0.194571	0.0386128	0.0854521	0.0149051	0.198817	0.0800298	0.136282	0.226143		0.144531	0.194579	0.00822276	0.0864617	0.0126486	0.107328	0.176416		0.144531	0.194579	0.0216309	0.0864617	0.332769	0.0306739	0.107328	0.176416
0.145182	0.192595	0.0388208	0.0841981	0.0147471	0.198837	0.0791838	0.134747	0.224409		0.145182	0.192603	0.00843385	0.0852517	0.0125128	0.106165	0.175856		0.145182	0.192603	0.0215079	0.0852517	0.332662	0.0305361	0.106165	0.175856
0.145833	0.190224	0.0385217	0.0830971	0.0145578	0.198562	0.0782182	0.133241	0.222242		0.145833	0.190231	0.00858489	0.0842177	0.0123462	0.104958	0.175348		0.145833	0.190231	0.0210211	0.0842177	0.332706	0.0302203	0.104958	0.175348
0.146484	0.187476	0.0380621	0.0820346	0.014127	0.198482	0.0773276	0.131332	0.220025		0.146484	0.187484	0.00857512	0.0831189	0.0119542	0.103525	0.173375		0.146484	0.187484	0.0202367	0.0831189	0.332371	0.0298847	0.103525	0.173375
0.147135	0.185234	0.0374344	0.0808578	0.0137865	0.198273	0.076198	0.129624	0.219237		0.147135	0.185241	0.00865651	0.0818702	0.0116588	0.102237	0.173326		0.147135	0.185241	0.0194952	0.0818702	0.332117	0.0294999	0.102237	0.173326
0.147786	0.182919	0.0379662	0.0797481	0.0135394	0.197967	0.0755987	0.128258	0.216901		0.147786	0.182926	0.00895059	0.0808307	0.0114389	0.101071	0.172387		0.147786	0.182926	0.0192131	0.0808307	0.331799	0.0293808	0.101071	0.172387
0.148438	0.180951	0.0371915	0.0786661	0.0134527	0.197884	0.0745974	0.126781	0.215299		0.148438	0.180958	0.0088898	0.079781	0.0113682	0.0998986	0.170137		0.148438	0.180958	0.0183069	0.079781	0.331794	0.029	0.0998986	0.170137
0.149089	0.178878	0.0362782	0.0776116	0.013322	0.197731	0.0736081	0.125151	0.212071		0.149089	0.178889	0.0087842	0.0787188	0.0112581	0.0987478	0.167958		0.149089	0.178889	0.0174002	0.0787188	0.331666	0.0284903	0.0987478	0.167958
0.14974	0.176644	0.0370601	0.0765718	0.0130759	0.197601	0.0730206	0.124005	0.212516		0.14974	0.176654	0.0087646	0.0778163	0.0110341	0.0975819	0.169255		0.14974	0.176654	0.0169688	0.0778163	0.331783	0.0283522	0.0975819	0.169255
0.150391	0.174331	0.0358373	0.0755581	0.0128625	0.197159	0.0718357	0.122247	0.210144		0.150391	0.17434	0.00848759	0.0766755	0.0108566	0.0964943	0.167305		0.150391	0.17434	0.0159351	0.0766755	0.331723	0.0278362	0.0964943	0.167305
0.151042	0.172366	0.0364597	0.0745502	0.0127803	0.197346	0.071209	0.120984	0.209321		0.151042	0.172377	0.008251	0.0758049	0.0107799	0.0954738	0.166343		0.151042	0.172377	0.015397	0.0758049	0.331712	0.0277001	0.0954738	0.166343
0.151693	0.170241	0.0347423	0.0736174	0.0125746	0.197236	0.0699607	0.119352	0.206431		0.151693	0.170247	0.00757249	0.0748473	0.0105986	0.0944756	0.164379		0.151693	0.170247	0.0141045	0.0748473	0.331572	0.0270804	0.0944756	0.164379
0.152344	0.168263	0.0351898	0.0725798	0.0125055	0.197298	0.0693011	0.118005	0.205587		0.152344	0.168268	0.00717994	0.0739044	0.0105352	0.0935289	0.163944		0.152344	0.168268	0.0136371	0.0739044	0.331745	0.0269435	0.0935289	0.163944
0.152995	0.166463	0.0349485	0.0716605	0.0123081	0.19706	0.0685835	0.116527	0.205399		0.152995	0.166469	0.00643948	0.0729685	0.0103575	0.0925304	0.163925		0.152995	0.166469	0.0127422	0.0729685	0.33158	0.0266839	0.0925304	0.163925
0.153646	0.164772	0.0346295	0.0707462	0.0121552	0.197005	0.0678027	0.115164	0.203599		0.153646	0.164775	0.00556184	0.0720747	0.0102251	0.0915364	0.162887		0.153646	0.164775	0.0118199	0.0720747	0.331347	0.0264601	0.0915364	0.162887
0.154297	0.162704	0.0342381	0.0697613	0.0119546	0.19686	0.06699	0.113831	0.201902		0.154297	0.162708	0.00441634	0.0711094	0.0100574	0.0904234	0.161744		0.154297	0.162708	0.0107831	0.0711094	0.331606	0.0262668	0.0904234	0.161744
0.154948	0.16079	0.0332037	0.0688	0.0117682	0.196578	0.0661443	0.112295	0.19889		0.154948	0.160791	0.00296638	0.0701332	0.00989878	0.0893479	0.160835		0.154948	0.160791	0.00950774	0.0701332	0.33163	0.0258878	0.0893479	0.160835
0.155599	0.158886	0.0335968	0.0678457	0.0115704	0.196642	0.0655886	0.110905	0.19843		0.155599	0.158888	0.00166061	0.0692701	0.00972807	0.0882777	0.159867		0.155599	0.158888	0.0087313	0.0692701	0.331362	0.0258467	0.0882777	0.159867
0.15625	0.15681	0.0331934	0.0670414	0.0111865	0.19662	0.0648174	0.109363	0.19695		0.15625	0.156813	0.000658402	0.0684628	0.00939246	0.0871583	0.158242		0.15625	0.156813	0.00804911	0.0684628	0.331624	0.0256267	0.0871583	0.158242
0.156901	0.154887	0.0324699	0.0661128	0.0109325	0.196254	0.0640454	0.107943	0.195135		0.156901	0.154889	0.00146722	0.0676008	0.0091753	0.0861579	0.15783		0.156901	0.154889	0.00827503	0.0676008	0.331645	0.0253497	0.0861579	0.15783
0.157552	0.153208	0.033034	0.0652737	0.0107714	0.196182	0.0635448	0.106774	0.19414		0.157552	0.153207	0.00263136	0.0669021	0.00903057	0.085181	0.158339		0.157552	0.153207	0.00904136	0.0669021	0.33144	0.0253212	0.085181	0.158339
0.158203	0.151516	0.0317669	0.0644794	0.010748	0.196131	0.0627041	0.105484	0.192584		0.158203	0.151519	0.00373599	0.0660893	0.00902097	0.0843089	0.156945		0.158203	0.151519	0.00947746	0.0660893	0.331159	0.0248632	0.0843089	0.156945
0.158854	0.149934	0.0320309	0.0635945	0.0106656	0.196153	0.0623908	0.104426	0.190666		0.158854	0.149937	0.00452451	0.0652479	0.00894842	0.0834152	0.155311		0.158854	0.149937	0.0100852	0.0652479	0.331138	0.0247453	0.0834152	0.155311
0.159505	0.148368	0.0315311	0.062822	0.0104944	0.195937	0.061784	0.103128	0.189798		0.159505	0.148372	0.00519494	0.0644061	0.0088053	0.0825373	0.156513		0.159505	0.148372	0.0105671	0.0644061	0.330835	0.0244655	0.0825373	0.156513
0.160156	0.146618	0.0309545	0.0620526	0.010313	0.195882	0.061101	0.101857	0.186636		0.160156	0.146622	0.00562253	0.0636399	0.00864751	0.0815772	0.153698		0.160156	0.146622	0.0109146	0.0636399	0.330929	0.0241946	0.0815772	0.153698
0.160807	0.144842	0.0313501	0.0612708	0.0101019	0.195866	0.0605519	0.100649	0.18703		0.160807	0.144847	0.00621128	0.0628693	0.00847426	0.0805874	0.153455		0.160807	0.144847	0.0116485	0.0628693	0.330741	0.024222	0.0805874	0.153455
0.161458	0.143153	0.0305119	0.0605677	0.00987896	0.195856	0.0597848	0.0995251	0.184699		0.161458	0.143157	0.00631854	0.0621603	0.00828199	0.0796298	0.151982		0.161458	0.143157	0.0117222	0.0621603	0.330643	0.0239496	0.0796298	0.151982
0.162109	0.141453	0.0306313	0.0598055	0.0097316	0.195974	0.0592568	0.0984714	0.185207		0.162109	0.141458	0.00662051	0.0614056	0.00815211	0.0787656	0.152451		0.162109	0.141458	0.0123007	0.0614056	0.330664	0.0239446	0.0787656	0.152451
0.16276	0.139879	0.029294	0.0590518	0.00957316	0.195745	0.058374	0.097209	0.180762		0.16276	0.139886	0.00644409	0.0605377	0.00801316	0.0778859	0.148091		0.16276	0.139886	0.0121608	0.0605377	0.330398	0.0235115	0.0778859	0.148091
0.163411	0.138504	0.0295322	0.0583274	0.00952137	0.195639	0.0579189	0.0961596	0.17905		0.163411	0.13851	0.00657248	0.0598387	0.00796764	0.0771418	0.147293		0.163411	0.13851	0.0127058	0.0598387	0.330196	0.023549	0.0771418	0.147293
0.164062	0.137004	0.0292204	0.0576523	0.00947344	0.195497	0.0573442	0.0950876	0.178206		0.164062	0.137008	0.00647998	0.0591631	0.00792883	0.0763166	0.147234		0.164062	0.137008	0.012929	0.0591631	0.330181	0.0234118	0.0763166	0.147234
0.164714	0.135582	0.0292468	0.0569706	0.00941057	0.195461	0.0569099	0.0939771	0.176674		0.164714	0.135584	0.00643985	0.0584805	0.00787192	0.0755852	0.146916		0.164714	0.135584	0.0133558	0.0584805	0.3301	0.0234088	0.0755852	0.146916
0.165365	0.134089	0.0288426	0.0563055	0.00929474	0.195351	0.0563175	0.0928521	0.175072		0.165365	0.134093	0.00616138	0.0577114	0.00776922	0.074708	0.145197		0.165365	0.134093	0.0134353	0.0577114	0.330002	0.0232141	0.074708	0.145197
0.166016	0.132534	0.0279949	0.0555766	0.00910592	0.195123	0.0556815	0.0916144	0.171448		0.166016	0.132536	0.00587062	0.0569975	0.0076086	0.0737882	0.143122		0.166016	0.132536	0.0133645	0.0569975	0.330122	0.0228853	0.0737882	0.143122
0.166667	0.131092	0.028646	0.054927	0.00891281	0.195081	0.0554308	0.0907279	0.171336		0.166667	0.131096	0.00584655	0.0564069	0.00744126	0.0729874	0.143188		0.166667	0.131096	0.0139641	0.0564069	0.330357	0.0229752	0.0729874	0.143188
0.167318	0.129517	0.0275422	0.0542888	0.0088193	0.195057	0.0545844	0.089545	0.169024		0.167318	0.12952	0.00550425	0.0557168	0.00737191	0.0722226	0.140746		0.167318	0.12952	0.0136651	0.0557168	0.330327	0.0226013	0.0722226	0.140746
0.167969	0.128214	0.0279327	0.053645	0.00873731	0.195238	0.0542566	0.0886509	0.16841		0.167969	0.128218	0.0053727	0.0551331	0.00729898	0.0715061	0.140165		0.167969	0.128218	0.0138726	0.0551331	0.330272	0.0226562	0.0715061	0.140165
0.16862	0.126871	0.027378	0.053048	0.00860808	0.195275	0.0536722	0.0876257	0.165134		0.16862	0.126874	0.0051895	0.0544934	0.00719168	0.0707354	0.138082		0.16862	0.126874	0.0137525	0.0544934	0.330213	0.0224454	0.0707354	0.138082
0.169271	0.125481	0.0269238	0.0524097	0.00857832	0.195208	0.053113	0.0865673	0.163532		0.169271	0.125484	0.00499234	0.0538774	0.00717491	0.0700463	0.137737		0.169271	0.125484	0.0136048	0.0538774	0.330286	0.0222663	0.0700463	0.137737
0.169922	0.124224	0.0273077	0.0517935	0.0085676	0.195194	0.0528756	0.0858525	0.162058		0.169922	0.124226	0.00508302	0.0533305	0.00716674	0.06946	0.135201		0.169922	0.124226	0.0139943	0.0533305	0.330201	0.0223218	0.06946	0.135201
0.170573	0.122994	0.0263055	0.051188	0.00850702	0.195026	0.0521745	0.0848629	0.160069		0.170573	0.122996	0.00482856	0.0526789	0.00711905	0.0687329	0.133577		0.170573	0.122996	0.0134587	0.0526789	0.330162	0.0219433	0.0687329	0.133577
0.171224	0.121848	0.0263068	0.0505987	0.008503	0.195034	0.0517784	0.084095	0.158147		0.171224	0.12185	0.00490227	0.0520778	0.00711453	0.068064	0.133414		0.171224	0.12185	0.0135695	0.0520778	0.330119	0.0219121	0.068064	0.133414
0.171875	0.120697	0.0257874	0.0500592	0.00843621	0.194991	0.0511898	0.0831842	0.156544		0.171875	0.120698	0.00487871	0.0514653	0.00706144	0.0674198	0.131859		0.171875	0.120698	0.0133116	0.0514653	0.33002	0.021712	0.0674198	0.131859
0.172526	0.119394	0.0257865	0.0495535	0.00833128	0.195023	0.0506279	0.0822553	0.155444		0.172526	0.119395	0.00499294	0.050875	0.00697167	0.0667461	0.130591		0.172526	0.119395	0.0133043	0.050875	0.329884	0.0214879	0.0667461	0.130591
0.173177	0.118317	0.0262128	0.049025	0.0083344	0.195094	0.050325	0.0815614	0.154233		0.173177	0.118318	0.00513605	0.0503352	0.0069782	0.0661857	0.130991		0.173177	0.118318	0.0133507	0.0503352	0.330128	0.0213258	0.0661857	0.130991
0.173828	0.117231	0.0244873	0.0484227	0.00827627	0.194917	0.0495308	0.0805166	0.150148		0.173828	0.117233	0.00492137	0.049696	0.00693064	0.0654507	0.126817		0.173828	0.117233	0.0123657	0.049696	0.330127	0.0206011	0.0654507	0.126817
0.174479	0.116052	0.0250965	0.0478794	0.00819385	0.194615	0.0493353	0.0797335	0.148351		0.174479	0.116054	0.00510091	0.049233	0.00685706	0.0648819	0.123508		0.174479	0.116054	0.0124144	0.049233	0.329981	0.0205664	0.0648819	0.123508
0.17513	0.114828	0.0248248	0.0473058	0.00807247	0.194594	0.0488377	0.0787988	0.147394		0.17513	0.114831	0.00519629	0.0486833	0.00675113	0.0641496	0.123547		0.17513	0.114831	0.0121705	0.0486833	0.329636	0.0203494	0.0641496	0.123547
0.175781	0.113479	0.0246236	0.0468072	0.00792201	0.19447	0.0482902	0.0779333	0.145409		0.175781	0.113481	0.00530202	0.0481507	0.00662411	0.0634063	0.122845		0.175781	0.113481	0.011912	0.0481507	0.329714	0.0200759	0.0634063	0.122845
0.176432	0.112134	0.0247671	0.0462932	0.00771948	0.194492	0.0479561	0.0770598	0.145017		0.176432	0.112137	0.00536448	0.0477089	0.00644686	0.0626651	0.120799		0.176432	0.112137	0.0117316	0.0477089	0.329977	0.0199157	0.0626651	0.120799
0.177083	0.110938	0.0237561	0.0457356	0.00756239	0.194512	0.0472687	0.0760907	0.140819		0.177083	0.11094	0.0051819	0.0471517	0.00631438	0.0619471	0.117088		0.177083	0.11094	0.0110394	0.0471517	0.329862	0.0195078	0.0619471	0.117088
0.177734	0.109815	0.0243447	0.0452184	0.00743545	0.194642	0.0470967	0.0752215	0.140186		0.177734	0.109819	0.00529403	0.0466934	0.00620604	0.0613325	0.117305		0.177734	0.109819	0.0110585	0.0466934	0.329964	0.0195069	0.0613325	0.117305
0.178385	0.10863	0.0235703	0.0447293	0.0073065	0.194593	0.0464953	0.0742885	0.13768		0.178385	0.108632	0.00504013	0.0462202	0.00609808	0.0606076	0.115592		0.178385	0.108632	0.0103899	0.0462202	0.329782	0.0192283	0.0606076	0.115592
0.179036	0.107596	0.023679	0.0442594	0.00725506	0.194435	0.046107	0.0735268	0.13688		0.179036	0.1076	0.00488318	0.0457803	0.00605654	0.0599634	0.114934		0.179036	0.1076	0.0101635	0.0457803	0.329729	0.0191534	0.0599634	0.114934
0.179688	0.106661	0.023533	0.0437742	0.00718952	0.194248	0.0456496	0.0727695	0.134165		0.179688	0.106664	0.00462919	0.0453463	0.00600463	0.0593659	0.111589		0.179688	0.106664	0.00982099	0.0453463	0.329762	0.0190148	0.0593659	0.111589
0.180339	0.105483	0.0228041	0.0433065	0.00705084	0.194274	0.0450596	0.071908	0.131606		0.180339	0.105486	0.00410079	0.0448403	0.00588544	0.0586747	0.109564		0.180339	0.105486	0.00913577	0.0448403	0.329328	0.0187872	0.0586747	0.109564
0.18099	0.104329	0.0235555	0.0428921	0.00697234	0.194281	0.0449607	0.0711934	0.130264		0.18099	0.10433	0.0036667	0.0444409	0.00581915	0.0581346	0.109111		0.18099	0.10433	0.00907631	0.0444409	0.329401	0.0189046	0.0581346	0.109111
0.181641	0.103216	0.0228165	0.0424357	0.00685115	0.194193	0.044452	0.0703559	0.128941		0.181641	0.103218	0.00309604	0.0439497	0.00571468	0.0574511	0.106968		0.181641	0.103218	0.0085605	0.0439497	0.329516	0.0186597	0.0574511	0.106968
0.182292	0.102249	0.0222278	0.0420204	0.00678481	0.194091	0.0440482	0.0695751	0.126608		0.182292	0.10225	0.00252466	0.0435152	0.0056626	0.0568377	0.10495		0.182292	0.10225	0.00787009	0.0435152	0.329442	0.018432	0.0568377	0.10495
0.182943	0.101138	0.0225564	0.0415973	0.00666842	0.194084	0.0437629	0.0688098	0.124946		0.182943	0.10114	0.00271364	0.0431034	0.00556736	0.056243	0.103834		0.182943	0.10114	0.00767386	0.0431034	0.329829	0.0185222	0.056243	0.103834
0.183594	0.100147	0.0219896	0.0411759	0.00660942	0.194084	0.0433773	0.0680929	0.123209		0.183594	0.100148	0.00288406	0.0426495	0.00551834	0.0557138	0.101385		0.183594	0.100148	0.0071512	0.0426495	0.32982	0.0184749	0.0557138	0.101385
0.184245	0.099245	0.0223453	0.0407492	0.00653846	0.193891	0.0431674	0.067379	0.122113		0.184245	0.0992464	0.00317781	0.0422156	0.0054584	0.055216	0.100399		0.184245	0.0992464	0.00694858	0.0422156	0.329938	0.0186027	0.055216	0.100399
0.184896	0.0982792	0.0214129	0.0403312	0.00649038	0.193941	0.0426557	0.0667235	0.119569		0.184896	0.0982798	0.00309364	0.0417706	0.00541654	0.0546575	0.0989254		0.184896	0.0982798	0.00631184	0.0417706	0.329752	0.0182965	0.0546575	0.0989254
0.185547	0.0973548	0.0215589	0.03994	0.00646631	0.194004	0.0424309	0.0661368	0.117673		0.185547	0.0973562	0.00304662	0.0413448	0.0053961	0.0542026	0.0978116		0.185547	0.0973562	0.00600778	0.0413448	0.329579	0.0182887	0.0542026	0.0978116
0.186198	0.0964441	0.0213888	0.0395164	0.0064039	0.193995	0.0420638	0.065399	0.116881		0.186198	0.0964447	0.00288055	0.0408982	0.00534619	0.0536226	0.0965935		0.186198	0.0964447	0.00560558	0.0408982	0.329582	0.0182049	0.0536226	0.0965935
0.186849	0.0955389	0.0210003	0.0390953	0.00635386	0.194157	0.041781	0.0647964	0.114653		0.186849	0.0955416	0.00254398	0.0405415	0.00530448	0.053184	0.0950177		0.186849	0.0955416	0.00510143	0.0405415	0.329694	0.01814	0.053184	0.0950177
0.1875	0.0946842	0.0208096	0.0386811	0.00632233	0.194123	0.041521	0.064139	0.113877		0.1875	0.0946865	0.00232579	0.0401651	0.00527609	0.0527453	0.094282		0.1875	0.0946865	0.00484144	0.0401651	0.329578	0.018123	0.0527453	0.094282
0.188151	0.0937356	0.0205393	0.038296	0.00629626	0.194052	0.0411121	0.0634455	0.11183		0.188151	0.0937373	0.00258637	0.0397541	0.00525528	0.0522065	0.0921629		0.188151	0.0937373	0.00514067	0.0397541	0.329295	0.0180101	0.0522065	0.0921629
0.188802	0.0930194	0.0207241	0.0378984	0.00630158	0.194132	0.0408342	0.0629128	0.111061		0.188802	0.0930217	0.003004	0.0393797	0.0052604	0.0517887	0.0905824		0.188802	0.0930217	0.00563614	0.0393797	0.329144	0.0180155	0.0517887	0.0905824
0.189453	0.092203	0.0201005	0.0374994	0.00625587	0.194061	0.0404293	0.0623127	0.108621		0.189453	0.0922049	0.00322296	0.0389988	0.00522073	0.0512755	0.0886335		0.189453	0.0922049	0.00593857	0.0389988	0.329412	0.0177231	0.0512755	0.0886335
0.190104	0.0912827	0.019679	0.0371179	0.0061902	0.194056	0.0400731	0.0616955	0.108202		0.190104	0.0912857	0.00340859	0.0386387	0.00516179	0.0508579	0.0879007		0.190104	0.0912857	0.00627644	0.0386387	0.329345	0.0174649	0.0508579	0.0879007
0.190755	0.0903425	0.0193224	0.0367385	0.00609991	0.193744	0.0397126	0.06101	0.106808		0.190755	0.0903451	0.00350758	0.0382975	0.00508518	0.0503317	0.0864961		0.190755	0.0903451	0.00654793	0.0382975	0.329162	0.0172476	0.0503317	0.0864961
0.191406	0.0894707	0.0192115	0.0363495	0.00608046	0.193768	0.0393271	0.0604716	0.104868		0.191406	0.0894745	0.00364935	0.0379573	0.00507285	0.0498542	0.0848922		0.191406	0.0894745	0.00693499	0.0379573	0.329074	0.0171098	0.0498542	0.0848922
0.192057	0.0885992	0.0192346	0.0360276	0.00602282	0.193668	0.0390877	0.0598645	0.103719		0.192057	0.0886028	0.00376936	0.0375878	0.00502669	0.049433	0.084057		0.192057	0.0886028	0.0073374	0.0375878	0.329207	0.0170226	0.049433	0.084057
0.192708	0.0877665	0.0186785	0.0356382	0.00597885	0.193617	0.0386254	0.0592548	0.102645		0.192708	0.0877701	0.00378301	0.0371914	0.00499575	0.0488819	0.0836915		0.192708	0.0877701	0.00758119	0.0371914	0.329517	0.0167692	0.0488819	0.0836915
0.193359	0.0869003	0.0181925	0.0352689	0.00591576	0.193536	0.0382969	0.0587097	0.102121		0.193359	0.0869039	0.00375394	0.0368631	0.00494245	0.0484701	0.0830918		0.193359	0.0869039	0.00775628	0.0368631	0.329573	0.0165821	0.0484701	0.0830918
0.19401	0.0860368	0.0177818	0.0349474	0.0058427	0.193455	0.0379055	0.0581923	0.100051		0.19401	0.0860401	0.00370866	0.0365029	0.00488013	0.0480006	0.0813961		0.19401	0.0860401	0.00788451	0.0365029	0.329172	0.0163894	0.0480006	0.0813961
0.194661	0.0853228	0.0177927	0.0346394	0.00577216	0.19356	0.0377058	0.0575819	0.0991312		0.194661	0.0853263	0.00377707	0.0361652	0.00482035	0.0475664	0.0803431		0.194661	0.0853263	0.00823534	0.0361652	0.328887	0.0163238	0.0475664	0.0803431
0.195312	0.0844505	0.0175249	0.0343	0.00566646	0.193695	0.0374349	0.0570088	0.0981527		0.195312	0.0844536	0.00379876	0.0358384	0.00472956	0.047144	0.079533		0.195312	0.0844536	0.00848291	0.0358384	0.328652	0.0161929	0.047144	0.079533
0.195964	0.0835925	0.016548	0.033959	0.00557378	0.193553	0.0369512	0.0564205	0.0971659		0.195964	0.0835948	0.00360977	0.0354618	0.00465206	0.0466333	0.0776404		0.195964	0.0835948	0.00826512	0.0354618	0.32847	0.0158712	0.0466333	0.0776404
0.196615	0.0827684	0.0167238	0.0336661	0.00546904	0.193509	0.0368359	0.0558839	0.0960208		0.196615	0.0827702	0.00370926	0.0351916	0.00456436	0.0462188	0.076864		0.196615	0.0827702	0.00862129	0.0351916	0.328808	0.015927	0.0462188	0.076864
0.197266	0.0819198	0.0159729	0.0333101	0.00536218	0.193488	0.0363749	0.0553546	0.0948492		0.197266	0.0819226	0.00358265	0.034831	0.00447389	0.0457491	0.0758741		0.197266	0.0819226	0.00845495	0.034831	0.328713	0.0157186	0.0457491	0.0758741
0.197917	0.0812959	0.0162793	0.0329876	0.00529708	0.193477	0.0362993	0.0548805	0.0940672		0.197917	0.0812981	0.0037459	0.0345672	0.00441835	0.0453507	0.0755242		0.197917	0.0812981	0.00889162	0.0345672	0.328739	0.0158475	0.0453507	0.0755242
0.198568	0.080458	0.015053	0.0326451	0.00523024	0.193336	0.0359013	0.0543884	0.0928376		0.198568	0.0804591	0.0034673	0.0342255	0.00435855	0.0449155	0.074665		0.198568	0.0804591	0.00826659	0.0342255	0.32882	0.015539	0.0449155	0.074665
0.199219	0.0796722	0.014903	0.0323251	0.00518963	0.193262	0.0356255	0.0538893	0.0921774		0.199219	0.0796737	0.00357007	0.0339324	0.0043223	0.0444459	0.0748905		0.199219	0.0796737	0.0084682	0.0339324	0.328673	0.0155298	0.0444459	0.0748905
0.19987	0.0790199	0.0149927	0.0320474	0.00518658	0.193209	0.0355364	0.0534446	0.0924		0.19987	0.0790223	0.00368712	0.0336925	0.00431864	0.0441118	0.0748112		0.19987	0.0790223	0.00867679	0.0336925	0.328979	0.0155868	0.0441118	0.0748112
0.200521	0.0782707	0.0139061	0.031739	0.00514101	0.193158	0.0349877	0.0529508	0.0907669		0.200521	0.0782734	0.00348679	0.0333381	0.00427914	0.0437226	0.073583		0.200521	0.0782734	0.00812477	0.0333381	0.328855	0.0152383	0.0437226	0.073583
0.201172	0.0776579	0.0138235	0.0314592	0.0051282	0.193338	0.0349832	0.0525573	0.0903336		0.201172	0.0776612	0.00352131	0.0330814	0.00427111	0.0434232	0.0730656		0.201172	0.0776612	0.00807085	0.0330814	0.328932	0.0152813	0.0434232	0.0730656
0.201823	0.0769816	0.013101	0.031121	0.00511932	0.193407	0.0345201	0.052122	0.0897341		0.201823	0.0769842	0.00345045	0.0327565	0.00426482	0.0430609	0.0726241		0.201823	0.0769842	0.00774764	0.0327565	0.328694	0.0151175	0.0430609	0.0726241
0.202474	0.0763425	0.0129245	0.0308313	0.00509004	0.193305	0.0343893	0.0516819	0.0895784		0.202474	0.0763455	0.00345661	0.0325003	0.00424092	0.0427252	0.0723844		0.202474	0.0763455	0.00762121	0.0325003	0.328608	0.0151886	0.0427252	0.0723844
0.203125	0.0756542	0.0127539	0.0305591	0.00505062	0.193372	0.0342799	0.0512412	0.0890759		0.203125	0.0756569	0.00346073	0.0322468	0.00420654	0.0423965	0.0717702		0.203125	0.0756569	0.00749853	0.0322468	0.328585	0.0153014	0.0423965	0.0717702
0.203776	0.0748768	0.0117901	0.0302284	0.00500028	0.1934	0.0337996	0.0506971	0.0871019		0.203776	0.0748786	0.00319689	0.0319239	0.00416156	0.0419879	0.0699224		0.203776	0.0748786	0.00682933	0.0319239	0.328369	0.0150432	0.0419879	0.0699224
0.204427	0.0742181	0.0118695	0.0299736	0.00495257	0.193364	0.0337509	0.0503622	0.0875166		0.204427	0.0742197	0.00322671	0.0316883	0.00412048	0.0416874	0.070013		0.204427	0.0742197	0.00678597	0.0316883	0.328564	0.0152011	0.0416874	0.070013
0.205078	0.0735298	0.0111153	0.0296707	0.0048957	0.193315	0.0333352	0.0499631	0.0871916		0.205078	0.0735317	0.00299894	0.0313868	0.0040719	0.0413235	0.0698247		0.205078	0.0735317	0.00621475	0.0313868	0.328687	0.0150138	0.0413235	0.0698247
0.205729	0.0728791	0.0109569	0.0294351	0.00484506	0.193293	0.0332497	0.0495478	0.0870142		0.205729	0.0728806	0.00288908	0.0311739	0.00402563	0.0409563	0.0700669		0.205729	0.0728806	0.00594536	0.0311739	0.32853	0.0150894	0.0409563	0.0700669
0.20638	0.0722462	0.0106665	0.0291836	0.00481514	0.193254	0.0331034	0.0491753	0.0861341		0.20638	0.0722477	0.00267725	0.0309065	0.00400051	0.0406716	0.0698522		0.20638	0.0722477	0.00556709	0.0309065	0.328646	0.0151157	0.0406716	0.0698522
0.207031	0.0715107	0.00965256	0.0289067	0.00476284	0.193306	0.0327005	0.0487472	0.0851516		0.207031	0.0715127	0.00219279	0.0306123	0.0039545	0.0403064	0.0687512		0.207031	0.0715127	0.00475241	0.0306123	0.328633	0.0148207	0.0403064	0.0687512
0.207682	0.0709219	0.00973305	0.0286699	0.00471848	0.193293	0.0327046	0.0484087	0.086586		0.207682	0.0709246	0.00204983	0.0303829	0.00391446	0.0400579	0.0707945		0.207682	0.0709246	0.00462823	0.0303829	0.328623	0.015018	0.0400579	0.0707945
0.208333	0.0702957	0.00907315	0.028383	0.00469834	0.193179	0.0323022	0.0479936	0.0873452		0.208333	0.0702977	0.00177535	0.0300907	0.00389661	0.0397047	0.0713106		0.208333	0.0702977	0.00412373	0.0300907	0.328882	0.0147286	0.0397047	0.0713106
0.208984	0.0697166	0.00962458	0.0281675	0.00464811	0.193254	0.0323023	0.0475101	0.0853465		0.208984	0.0697191	0.00205449	0.0298711	0.00385308	0.0393558	0.0699952		0.208984	0.0697191	0.00439929	0.0298711	0.328851	0.0148311	0.0393558	0.0699952
0.209635	0.0689903	0.00954578	0.0278967	0.00456149	0.193079	0.0319027	0.0469371	0.0841579		0.209635	0.0689931	0.00230639	0.0295835	0.00378103	0.0389061	0.0687157		0.209635	0.0689931	0.00447636	0.0295835	0.328784	0.0145348	0.0389061	0.0687157
0.210286	0.0683641	0.00996652	0.0276673	0.00448787	0.192952	0.0316893	0.0464304	0.0837233		0.210286	0.0683672	0.00266107	0.0293518	0.0037228	0.0385245	0.0686643		0.210286	0.0683672	0.00478972	0.0293518	0.328577	0.014471	0.0385245	0.0686643
0.210938	0.0677919	0.0105349	0.0274435	0.00442791	0.192992	0.0316182	0.0460143	0.0842386		0.210938	0.0677949	0.00291836	0.0291609	0.00367392	0.0381605	0.0687793		0.210938	0.0677949	0.00511724	0.0291609	0.32856	0.0145074	0.0381605	0.0687793
0.211589	0.067103	0.0104738	0.0271759	0.00439149	0.192815	0.0312337	0.0455485	0.0828921		0.211589	0.0671048	0.00296881	0.0288806	0.00364492	0.0377563	0.0673889		0.211589	0.0671048	0.00508367	0.0288806	0.328459	0.014287	0.0377563	0.0673889
0.21224	0.0665774	0.0107121	0.0269284	0.00435143	0.192817	0.0310274	0.0451301	0.0823528		0.21224	0.0665791	0.0030378	0.0286289	0.00361196	0.0374294	0.0674095		0.21224	0.0665791	0.00522335	0.0286289	0.328418	0.0141954	0.0374294	0.0674095
0.212891	0.0659765	0.0110288	0.0266839	0.00430195	0.192803	0.0307354	0.0446504	0.0822498		0.212891	0.0659784	0.00309626	0.0284154	0.00357055	0.0370726	0.0678013		0.212891	0.0659784	0.0053846	0.0284154	0.32828	0.0140606	0.0370726	0.0678013
0.213542	0.0654185	0.0112958	0.0264422	0.00429038	0.192733	0.030503	0.0442173	0.0827242		0.213542	0.065419	0.00307811	0.0282123	0.00356343	0.0367442	0.0685458		0.213542	0.065419	0.00552313	0.0282123	0.328234	0.0139471	0.0367442	0.0685458
0.214193	0.0648596	0.0118665	0.0262308	0.0042525	0.192777	0.0304093	0.0438021	0.0836013		0.214193	0.0648609	0.00309318	0.028007	0.0035328	0.0364786	0.0697691		0.214193	0.0648609	0.00579542	0.028007	0.32856	0.013986	0.0364786	0.0697691
0.214844	0.0643349	0.0115279	0.0259616	0.00425699	0.192852	0.0299829	0.0433771	0.0816016		0.214844	0.0643362	0.00279627	0.0277431	0.00353867	0.0361205	0.0688639		0.214844	0.0643362	0.00554119	0.0277431	0.32841	0.0136911	0.0361205	0.0688639
0.215495	0.063877	0.0120254	0.0257541	0.00425407	0.192764	0.0299157	0.0430173	0.0818637		0.215495	0.0638782	0.00271349	0.0275504	0.00353992	0.0358617	0.0692649		0.215495	0.0638782	0.0057936	0.0275504	0.328431	0.0137133	0.0358617	0.0692649
0.216146	0.0632473	0.0122445	0.0255257	0.00418673	0.192674	0.0296513	0.0426059	0.0814683		0.216146	0.0632488	0.0025309	0.0273117	0.00348493	0.035492	0.0691454		0.216146	0.0632488	0.00586977	0.0273117	0.328445	0.0136071	0.035492	0.0691454
0.216797	0.0626974	0.0124921	0.0253284	0.00415178	0.192772	0.0295315	0.0422345	0.0819492		0.216797	0.0626984	0.00229214	0.0271254	0.00345621	0.0351915	0.0689951		0.216797	0.0626984	0.00593661	0.0271254	0.328371	0.0135206	0.0351915	0.0689951
0.217448	0.0620963	0.0127377	0.0251127	0.00407038	0.192843	0.0293773	0.0418414	0.0813543		0.217448	0.0620974	0.00200976	0.0269211	0.00338954	0.0348834	0.068909		0.217448	0.0620974	0.00601054	0.0269211	0.328534	0.0134127	0.0348834	0.068909
0.218099	0.0615462	0.0124683	0.0248635	0.00400835	0.192952	0.0290873	0.0414712	0.0811211		0.218099	0.0615471	0.00164346	0.0267206	0.00333665	0.0345895	0.0686464		0.218099	0.0615471	0.0058346	0.0267206	0.328404	0.0131769	0.0345895	0.0686464
0.21875	0.0610517	0.0130987	0.0246912	0.00397606	0.192929	0.0291006	0.0411307	0.0809099		0.21875	0.0610529	0.00147181	0.0265492	0.00330998	0.0343417	0.0690909		0.21875	0.0610529	0.00610744	0.0265492	0.328437	0.0132575	0.0343417	0.0690909
0.219401	0.060506	0.0131052	0.0244799	0.00390435	0.192937	0.0288373	0.0407248	0.0818784		0.219401	0.0605074	0.00155325	0.0263323	0.0032503	0.0340337	0.0698008		0.219401	0.0605074	0.00601876	0.0263323	0.32814	0.0131475	0.0340337	0.0698008
0.220052	0.0600094	0.0132464	0.0242757	0.00387668	0.192852	0.0286507	0.040402	0.0812148		0.220052	0.0600106	0.0017497	0.0261425	0.00322658	0.0337802	0.0698107		0.220052	0.0600106	0.00605365	0.0261425	0.328129	0.0131286	0.0337802	0.0698107
0.220703	0.0594678	0.0131802	0.0240583	0.0038517	0.192857	0.028404	0.040082	0.0814398		0.220703	0.0594691	0.00191565	0.025924	0.00320649	0.0335009	0.0705833		0.220703	0.0594691	0.00598818	0.025924	0.328268	0.013014	0.0335009	0.0705833
0.221354	0.0589764	0.0133131	0.023855	0.00383291	0.192623	0.0282376	0.0397769	0.0803858		0.221354	0.0589775	0.00206781	0.0257169	0.00319014	0.0332781	0.0704436		0.221354	0.0589775	0.00600136	0.0257169	0.328043	0.0129672	0.0332781	0.0704436
0.222005	0.0585578	0.013679	0.0236788	0.00383235	0.192608	0.0281921	0.0394562	0.081521		0.222005	0.0585593	0.00224211	0.0255331	0.00319097	0.0330278	0.0721284		0.222005	0.0585593	0.00613007	0.0255331	0.328026	0.013025	0.0330278	0.0721284
0.222656	0.0580294	0.0134442	0.0234512	0.00379688	0.192599	0.0278919	0.0391294	0.0817985		0.222656	0.0580302	0.00229347	0.0253198	0.0031614	0.0327369	0.0724759		0.222656	0.0580302	0.00595112	0.0253198	0.328205	0.0128766	0.0327369	0.0724759
0.223307	0.0575256	0.0136933	0.0232711	0.00374789	0.192602	0.0277508	0.038828	0.0820432		0.223307	0.0575268	0.00246057	0.0251469	0.00312228	0.0324951	0.0728409		0.223307	0.0575268	0.00605234	0.0251469	0.328114	0.0128902	0.0324951	0.0728409
0.223958	0.0570559	0.0134459	0.0230705	0.00372033	0.192607	0.0275128	0.0385009	0.080875		0.223958	0.0570571	0.00250246	0.0249566	0.00309986	0.0322147	0.071288		0.223958	0.0570571	0.00588365	0.0249566	0.328028	0.0127574	0.0322147	0.071288
0.224609	0.0565669	0.0136581	0.0228993	0.00369507	0.192708	0.0274517	0.0381926	0.0800812		0.224609	0.056568	0.0026249	0.024781	0.00308108	0.0319523	0.0703202		0.224609	0.056568	0.00592897	0.024781	0.328133	0.012788	0.0319523	0.0703202
0.22526	0.056095	0.0138716	0.0227221	0.00364391	0.19261	0.0273369	0.0378701	0.0819352		0.22526	0.0560963	0.00275212	0.0246164	0.00303985	0.0316802	0.0722303		0.22526	0.0560963	0.0060041	0.0246164	0.328215	0.0127768	0.0316802	0.0722303
0.225911	0.0555996	0.0135188	0.0225394	0.00360698	0.192628	0.0271128	0.037572	0.0812946		0.225911	0.0556007	0.00273942	0.0244252	0.00300846	0.0314065	0.0717617		0.225911	0.0556007	0.00582441	0.0244252	0.32818	0.0126682	0.0314065	0.0717617
0.226562	0.0551535	0.0135034	0.0223668	0.00357352	0.192723	0.0270136	0.0372634	0.0811091		0.226562	0.0551546	0.00277973	0.0242723	0.00298149	0.0311477	0.0716668		0.226562	0.0551546	0.0057974	0.0242723	0.328002	0.0126411	0.0311477	0.0716668
0.227214	0.0546631	0.0132486	0.022171	0.00356137	0.192712	0.0268306	0.0369763	0.079592		0.227214	0.0546638	0.0027386	0.0240826	0.00297241	0.0308633	0.0711713		0.227214	0.0546638	0.00565049	0.0240826	0.328366	0.0125505	0.0308633	0.0711713
0.227865	0.0542528	0.0134335	0.0220007	0.00356205	0.192615	0.026738	0.0366946	0.0807888		0.227865	0.0542539	0.00278463	0.0239235	0.00297718	0.0306304	0.0727305		0.227865	0.0542539	0.00573831	0.0239235	0.328295	0.0125928	0.0306304	0.0727305
0.228516	0.0538409	0.0135245	0.0218102	0.00354313	0.192815	0.0265812	0.0364044	0.0817459		0.228516	0.0538422	0.00275823	0.023744	0.00296299	0.0303796	0.0744207		0.228516	0.0538422	0.00577384	0.023744	0.328226	0.0125864	0.0303796	0.0744207
0.229167	0.053455	0.0130088	0.0216615	0.00355057	0.192733	0.0263974	0.0360801	0.0817468		0.229167	0.0534563	0.00260091	0.023566	0.00296876	0.0301471	0.0742786		0.229167	0.0534563	0.00556082	0.023566	0.328224	0.0124602	0.0301471	0.0742786
0.229818	0.0530529	0.0131927	0.021494	0.00351859	0.192692	0.0262821	0.0357802	0.079806		0.229818	0.0530544	0.00257442	0.023397	0.00294316	0.0299121	0.0727746		0.229818	0.0530544	0.00566681	0.023397	0.328245	0.0124662	0.0299121	0.0727746
0.230469	0.0525957	0.012816	0.0213267	0.00350419	0.192687	0.0260058	0.035518	0.0799931		0.230469	0.0525972	0.00238987	0.0232129	0.00293064	0.0296719	0.0725245		0.230469	0.0525972	0.00549388	0.0232129	0.328178	0.0123151	0.0296719	0.0725245
0.23112	0.0522112	0.0128776	0.0211986	0.00347073	0.192642	0.0259328	0.035214	0.0807066		0.23112	0.052213	0.00229077	0.0230638	0.00290278	0.0294485	0.0732992		0.23112	0.052213	0.00556483	0.0230638	0.328235	0.0123015	0.0294485	0.0732992
0.231771	0.0517833	0.0124244	0.0210437	0.00342443	0.19267	0.0256715	0.0349208	0.080543		0.231771	0.0517847	0.00206231	0.0228914	0.00286196	0.0292034	0.0719143		0.231771	0.0517847	0.00539025	0.0228914	0.328033	0.0121199	0.0292034	0.0719143
0.232422	0.0513854	0.0123996	0.020892	0.00340423	0.192559	0.0255954	0.03466	0.0795869		0.232422	0.0513866	0.00186163	0.0227512	0.00284627	0.0289856	0.0714467		0.232422	0.0513866	0.005412	0.0227512	0.328501	0.0120642	0.0289856	0.0714467
0.233073	0.0509317	0.0124814	0.0207596	0.00335196	0.192505	0.0255097	0.0343095	0.0793761		0.233073	0.0509325	0.00160423	0.0226053	0.00280279	0.0287415	0.0719192		0.233073	0.0509325	0.00550831	0.0226053	0.328499	0.0120312	0.0287415	0.0719192
0.233724	0.0505165	0.011946	0.0205955	0.0033184	0.192552	0.0252599	0.0340832	0.0795474		0.233724	0.0505179	0.00129724	0.022435	0.00277395	0.0285186	0.0721112		0.233724	0.0505179	0.00528751	0.022435	0.32837	0.0118569	0.0285186	0.0721112
0.234375	0.0501094	0.011875	0.0204609	0.00326625	0.192571	0.025143	0.0337284	0.0800207		0.234375	0.0501108	0.00112999	0.0223074	0.00273039	0.0282955	0.0731151		0.234375	0.0501108	0.00535215	0.0223074	0.328126	0.0118561	0.0282955	0.0731151
0.235026	0.0496824	0.0116721	0.0203117	0.00323623	0.192556	0.0249286	0.0334841	0.0795567		0.235026	0.0496843	0.00127178	0.0221364	0.00270533	0.0280692	0.072886		0.235026	0.0496843	0.00532695	0.0221364	0.328134	0.0117673	0.0280692	0.072886
0.235677	0.0493697	0.0114119	0.0201816	0.00321767	0.192629	0.0248387	0.0331929	0.0775693		0.235677	0.0493713	0.0014837	0.0219913	0.0026903	0.027852	0.071847		0.235677	0.0493713	0.00527816	0.0219913	0.328026	0.0117306	0.027852	0.071847
0.236328	0.0489651	0.0112483	0.0200158	0.00319766	0.192478	0.0246994	0.0329495	0.0786864		0.236328	0.0489668	0.00173148	0.021831	0.00267305	0.0276313	0.0724821		0.236328	0.0489668	0.00528205	0.021831	0.327915	0.0116787	0.0276313	0.0724821
0.236979	0.0485556	0.0110948	0.01987	0.00316852	0.192381	0.0245643	0.0326615	0.0782065		0.236979	0.0485572	0.00190812	0.021693	0.00264917	0.0274512	0.0717371		0.236979	0.0485572	0.0052836	0.021693	0.327805	0.0116194	0.0274512	0.0717371
0.23763	0.0482167	0.0107036	0.0197214	0.00315637	0.19252	0.024392	0.0323886	0.0783075		0.23763	0.0482181	0.00204177	0.0215534	0.00263895	0.0272758	0.0714154		0.23763	0.0482181	0.00521012	0.0215534	0.327766	0.0114951	0.0272758	0.0714154
0.238281	0.0478327	0.0103457	0.0195825	0.00313541	0.19245	0.0241989	0.0321537	0.0761241		0.238281	0.0478342	0.0021362	0.0214067	0.00262254	0.0270554	0.0693681		0.238281	0.0478342	0.00509915	0.0214067	0.327875	0.0113832	0.0270554	0.0693681
0.238932	0.0474524	0.0101693	0.0194643	0.00312205	0.192582	0.0241256	0.0318991	0.0764342		0.238932	0.0474539	0.00223383	0.0212863	0.00261161	0.0269012	0.0696062		0.238932	0.0474539	0.00509773	0.0212863	0.328084	0.0113543	0.0269012	0.0696062
0.239583	0.0470985	0.00993295	0.0193346	0.0031144	0.192526	0.0240124	0.031693	0.0758775		0.239583	0.0470997	0.00231974	0.0211437	0.00260542	0.0267125	0.0695102		0.239583	0.0470997	0.00509054	0.0211437	0.328093	0.0112957	0.0267125	0.0695102
0.240234	0.0467478	0.00943261	0.0192041	0.00307571	0.192398	0.0238318	0.031371	0.0768825		0.240234	0.046749	0.00231709	0.0210115	0.00256992	0.0264915	0.0707592		0.240234	0.046749	0.00492508	0.0210115	0.328151	0.0112228	0.0264915	0.0707592
0.240885	0.0464527	0.00937927	0.0190648	0.00307055	0.192472	0.0237817	0.0311358	0.0757608		0.240885	0.0464536	0.00241218	0.0208869	0.00256786	0.0263028	0.0698656		0.240885	0.0464536	0.00499936	0.0208869	0.328213	0.011267	0.0263028	0.0698656
0.241536	0.0461183	0.00897584	0.018932	0.00306184	0.192371	0.0235847	0.0309409	0.0746554		0.241536	0.0461196	0.00236276	0.0207184	0.00255991	0.0261355	0.0685604		0.241536	0.0461196	0.00483893	0.0207184	0.328066	0.0111668	0.0261355	0.0685604
0.242188	0.0457961	0.00887769	0.0188075	0.00304726	0.192401	0.0235658	0.0306943	0.0743252		0.242188	0.0457969	0.00242305	0.0206041	0.00254734	0.0259609	0.0688766		0.242188	0.0457969	0.00491024	0.0206041	0.328277	0.0112017	0.0259609	0.0688766
0.242839	0.0454232	0.00815113	0.0186709	0.00301244	0.192454	0.0233258	0.0304468	0.072918		0.242839	0.0454243	0.00223274	0.020464	0.00251435	0.0257636	0.0670475		0.242839	0.0454243	0.00454475	0.020464	0.328394	0.0110363	0.0257636	0.0670475
0.24349	0.0451029	0.00802814	0.0185426	0.00298517	0.192343	0.0232591	0.0301982	0.073488		0.24349	0.0451038	0.0022428	0.0203286	0.00249044	0.0256029	0.0676322		0.24349	0.0451038	0.00455802	0.0203286	0.328357	0.0110761	0.0256029	0.0676322
0.244141	0.0447152	0.00777456	0.0184101	0.00294355	0.192232	0.0231585	0.0299826	0.0719108		0.244141	0.0447163	0.00218276	0.020198	0.0024529	0.0254096	0.0663696		0.244141	0.0447163	0.00447	0.020198	0.328213	0.0110426	0.0254096	0.0663696
0.244792	0.0443786	0.00740411	0.0182695	0.00291008	0.192221	0.0230072	0.0297493	0.0709902		0.244792	0.0443796	0.00208201	0.0200637	0.00242288	0.0252343	0.0661871		0.244792	0.0443796	0.00430918	0.0200637	0.328271	0.0110013	0.0252343	0.0661871
0.245443	0.044065	0.00703553	0.0181445	0.0028793	0.192322	0.0228962	0.0295033	0.0701504		0.245443	0.044066	0.00197511	0.0199206	0.00239494	0.0250348	0.064992		0.245443	0.044066	0.00414497	0.0199206	0.327932	0.0110073	0.0250348	0.064992
0.246094	0.0437356	0.00669191	0.0180297	0.00285252	0.192143	0.0227523	0.0293185	0.0703439		0.246094	0.0437369	0.00185565	0.0197945	0.00237038	0.02489	0.064789		0.246094	0.0437369	0.00395707	0.0197945	0.328228	0.0109581	0.02489	0.064789
0.246745	0.043429	0.00646279	0.01793	0.00283306	0.192219	0.0227102	0.0290948	0.0687024		0.246745	0.0434301	0.00174931	0.019686	0.00235322	0.0247383	0.0637891		0.246745	0.0434301	0.00381838	0.019686	0.328262	0.0110157	0.0247383	0.0637891
0.247396	0.0430894	0.00617646	0.017816	0.00279893	0.192362	0.0225964	0.0288824	0.0691006		0.247396	0.0430904	0.00162818	0.0195401	0.00232243	0.0245654	0.0642762		0.247396	0.0430904	0.00362979	0.0195401	0.328324	0.011008	0.0245654	0.0642762
0.248047	0.0427386	0.0057493	0.0176662	0.00278677	0.192385	0.0224517	0.0286605	0.067057		0.248047	0.0427397	0.00146614	0.0194339	0.00231078	0.0243746	0.0622266		0.248047	0.0427397	0.00336466	0.0194339	0.328366	0.0109327	0.0243746	0.0622266
0.248698	0.0424587	0.00548632	0.0175557	0.00277051	0.192305	0.0224415	0.0284594	0.0680453		0.248698	0.0424599	0.00132303	0.0193353	0.00229619	0.0242002	0.0630811		0.248698	0.0424599	0.00316905	0.0193353	0.32824	0.0109876	0.0242002	0.0630811
0.249349	0.0421524	0.00516839	0.0174406	0.00275689	0.192289	0.022346	0.0283053	0.0665248		0.249349	0.0421538	0.00115719	0.0192013	0.00228262	0.024046	0.0614305		0.249349	0.0421538	0.00291942	0.0192013	0.328131	0.0109324	0.024046	0.0614305
0.25	0.041879	0.00499674	0.017335	0.00274631	0.192342	0.0223294	0.0281593	0.0662052		0.25	0.0418805	0.00106619	0.0191083	0.00227343	0.0239263	0.0609309		0.25	0.0418805	0.00276791	0.0191083	0.328291	0.0109903	0.0239263	0.0609309
0.250651	0.0415723	0.00496901	0.0172143	0.00273185	0.192389	0.0221479	0.0279003	0.0639512		0.250651	0.041574	0.00118256	0.0189728	0.00226145	0.0237284	0.058985		0.250651	0.041574	0.00276903	0.0189728	0.328261	0.0108969	0.0237284	0.058985
0.251302	0.0412604	0.00498253	0.0171	0.00270768	0.192383	0.0219695	0.0276525	0.0632768		0.251302	0.0412617	0.00133811	0.0188405	0.00224218	0.0235177	0.0585093		0.251302	0.0412617	0.00281348	0.0188405	0.328379	0.0107534	0.0235177	0.0585093
0.251953	0.0410081	0.00516235	0.0169892	0.00269859	0.192231	0.0219118	0.0274574	0.0626005		0.251953	0.0410094	0.00153992	0.0187266	0.00223648	0.0233541	0.0580758		0.251953	0.0410094	0.00294641	0.0187266	0.328467	0.0107161	0.0233541	0.0580758
0.252604	0.0407203	0.00528227	0.0168641	0.00269349	0.19215	0.0217897	0.0272723	0.0618887		0.252604	0.0407214	0.00167002	0.0186035	0.00223265	0.0232001	0.0570068		0.252604	0.0407214	0.00298401	0.0186035	0.328211	0.0106237	0.0232001	0.0570068
0.253255	0.0404529	0.00543	0.0167662	0.00267372	0.192092	0.0217458	0.0270832	0.0612408		0.253255	0.0404539	0.00182538	0.0185022	0.00221707	0.0230444	0.0567437		0.253255	0.0404539	0.00307412	0.0185022	0.32814	0.010599	0.0230444	0.0567437
0.253906	0.0401387	0.00537099	0.0166595	0.00266529	0.192	0.0215058	0.0268956	0.0596188		0.253906	0.0401398	0.00186088	0.0183756	0.00220929	0.0228678	0.0548959		0.253906	0.0401398	0.00298908	0.0183756	0.328021	0.0104226	0.0228678	0.0548959
0.254557	0.0398385	0.00547649	0.0165446	0.0026418	0.19198	0.021436	0.0266892	0.059635		0.254557	0.0398398	0.00191209	0.0182614	0.0021897	0.0226853	0.0551451		0.254557	0.0398398	0.00297869	0.0182614	0.328008	0.0103903	0.0226853	0.0551451
0.255208	0.0395238	0.00559988	0.0164395	0.00261739	0.192123	0.0213121	0.0265175	0.0589059		0.255208	0.0395253	0.00195894	0.0181435	0.00217015	0.0225439	0.0542898		0.255208	0.0395253	0.00297951	0.0181435	0.327806	0.0103206	0.0225439	0.0542898
0.255859	0.0392513	0.00574971	0.0163379	0.0025836	0.192086	0.021216	0.0263423	0.0581211		0.255859	0.0392523	0.00198093	0.0180512	0.00214202	0.0223908	0.0536452		0.255859	0.0392523	0.00297597	0.0180512	0.327679	0.0102866	0.0223908	0.0536452
0.25651	0.0389969	0.00578892	0.0162445	0.00255677	0.192075	0.0210942	0.0261593	0.0560687		0.25651	0.0389983	0.00192441	0.01794	0.0021194	0.022213	0.0515958		0.25651	0.0389983	0.00289005	0.01794	0.327791	0.0102113	0.022213	0.0515958
0.257161	0.0387403	0.00586894	0.0161393	0.0025383	0.192093	0.0209518	0.0260022	0.0560945		0.257161	0.0387417	0.00183672	0.0178221	0.00210317	0.0220728	0.0515284		0.257161	0.0387417	0.00278852	0.0178221	0.32778	0.0101291	0.0220728	0.0515284
0.257812	0.0385214	0.0060955	0.0160531	0.0025354	0.192068	0.0209208	0.0258424	0.0554471		0.257812	0.0385227	0.00177848	0.0177187	0.00210165	0.0219448	0.051043		0.257812	0.0385227	0.00276997	0.0177187	0.327863	0.0101573	0.0219448	0.051043
0.258464	0.038209	0.00609231	0.0159381	0.00251448	0.191901	0.0207855	0.0256586	0.0548751		0.258464	0.0382105	0.00159243	0.0176013	0.00208389	0.0218048	0.0504258		0.258464	0.0382105	0.00258828	0.0176013	0.327793	0.0100891	0.0218048	0.0504258
0.259115	0.0379563	0.00616374	0.0158522	0.00248246	0.191822	0.0207466	0.0254751	0.0531663		0.259115	0.0379576	0.00135702	0.0175214	0.00205849	0.0216621	0.0488282		0.259115	0.0379576	0.00238658	0.0175214	0.327705	0.0100798	0.0216621	0.0488282
0.259766	0.0377328	0.00629928	0.0157496	0.00246074	0.191854	0.0206872	0.0253357	0.0527279		0.259766	0.037734	0.00116271	0.0174222	0.00204078	0.0215248	0.0479633		0.259766	0.037734	0.00225396	0.0174222	0.327773	0.0100578	0.0215248	0.0479633
0.260417	0.037456	0.006307	0.0156425	0.00244368	0.191924	0.0205204	0.0251373	0.0519885		0.260417	0.0374572	0.000978327	0.0173081	0.00202715	0.0213992	0.0472495		0.260417	0.0374572	0.00211421	0.0173081	0.327978	0.00996397	0.0213992	0.0472495
0.261068	0.0372402	0.00660268	0.0155589	0.00244856	0.192027	0.020513	0.0250041	0.0521351		0.261068	0.0372415	0.00111232	0.0172228	0.00203309	0.0212753	0.047652		0.261068	0.0372415	0.00236285	0.0172228	0.328115	0.0100304	0.0212753	0.047652
0.261719	0.0369763	0.00647662	0.0154487	0.00243282	0.19179	0.0203149	0.0248416	0.050611		0.261719	0.0369777	0.00119521	0.017112	0.0020182	0.0211548	0.0463222		0.261719	0.0369777	0.00247336	0.017112	0.327981	0.00992175	0.0211548	0.0463222
0.26237	0.0367629	0.00667123	0.0153581	0.00243037	0.191958	0.020284	0.0246547	0.050288		0.26237	0.036764	0.00137118	0.0170268	0.00201732	0.021033	0.0456693		0.26237	0.036764	0.00276382	0.0170268	0.327825	0.00995478	0.021033	0.0456693
0.263021	0.0364943	0.00669538	0.0152746	0.00242382	0.192003	0.0202143	0.0245027	0.049382		0.263021	0.0364955	0.00146099	0.0169383	0.0020115	0.0209263	0.0444941		0.263021	0.0364955	0.00292585	0.0169383	0.327733	0.00992484	0.0209263	0.0444941
0.263672	0.0362488	0.00680597	0.0151779	0.00240906	0.191968	0.0200902	0.0243523	0.0487051		0.263672	0.0362499	0.00153842	0.0168342	0.00199915	0.0208136	0.0439325		0.263672	0.0362499	0.00308959	0.0168342	0.327817	0.0098628	0.0208136	0.0439325
0.264323	0.0360356	0.00711064	0.0150998	0.00240669	0.191919	0.0201321	0.0242027	0.0483396		0.264323	0.0360367	0.00164556	0.0167657	0.00199883	0.0207254	0.0438241		0.264323	0.0360367	0.00333245	0.0167657	0.327862	0.00989667	0.0207254	0.0438241
0.264974	0.0357595	0.0067125	0.0149775	0.00238512	0.191994	0.0198358	0.0239916	0.0465322		0.264974	0.0357608	0.00157076	0.0166569	0.00197794	0.0205929	0.0418323		0.264974	0.0357608	0.00322543	0.0166569	0.327812	0.00964824	0.0205929	0.0418323
0.265625	0.0355723	0.00723005	0.0149238	0.00236151	0.192122	0.0199507	0.0238508	0.0471407		0.265625	0.0355736	0.00170504	0.0166015	0.00195856	0.0205093	0.0426225		0.265625	0.0355736	0.00355637	0.0166015	0.327875	0.00977831	0.0205093	0.0426225
0.266276	0.0353056	0.00711573	0.0148204	0.00235133	0.192069	0.0197712	0.0236813	0.0459759		0.266276	0.035307	0.00164922	0.0165065	0.00194755	0.0203847	0.0412463		0.266276	0.035307	0.00351177	0.0165065	0.3279	0.0096928	0.0203847	0.0412463
0.266927	0.0350622	0.00727071	0.0147403	0.00233039	0.192138	0.0197214	0.0235082	0.0457148		0.266927	0.0350633	0.00170015	0.0164368	0.00192915	0.0202621	0.041009		0.266927	0.0350633	0.00367099	0.0164368	0.328009	0.00970795	0.0202621	0.041009
0.267578	0.034846	0.007322	0.0146575	0.0023031	0.192171	0.0196262	0.0233534	0.0446792		0.267578	0.0348473	0.00169821	0.0163575	0.00190604	0.0201644	0.0401208		0.267578	0.0348473	0.003723	0.0163575	0.3282	0.00970122	0.0201644	0.0401208
0.268229	0.0345728	0.00712422	0.0145502	0.00227974	0.192135	0.0194275	0.0231818	0.0438366		0.268229	0.0345739	0.00162187	0.01625	0.0018844	0.0200367	0.0394544		0.268229	0.0345739	0.00361799	0.01625	0.327946	0.00958098	0.0200367	0.0394544
0.26888	0.0343747	0.007535	0.014487	0.00225417	0.192087	0.0194582	0.0230402	0.0432843		0.26888	0.0343758	0.00169699	0.016188	0.00186299	0.0199491	0.0388076		0.26888	0.0343758	0.00384843	0.016188	0.327964	0.0096602	0.0199491	0.0388076
0.269531	0.0341456	0.00745805	0.0143854	0.00224843	0.192042	0.0192969	0.0228824	0.0431949		0.269531	0.034147	0.00165149	0.016082	0.00185767	0.0198206	0.0385096		0.269531	0.034147	0.00380896	0.016082	0.327897	0.00956687	0.0198206	0.0385096
0.270182	0.0339204	0.00752488	0.0143183	0.0022259	0.191985	0.0192519	0.0227331	0.0424361		0.270182	0.0339218	0.00163941	0.0160001	0.00183704	0.0197257	0.0377465		0.270182	0.0339218	0.00383197	0.0160001	0.327722	0.00954154	0.0197257	0.0377465
0.270833	0.0337208	0.0076982	0.0142489	0.00220918	0.191928	0.0192252	0.0225886	0.0419566		0.270833	0.0337223	0.00164855	0.0159164	0.0018219	0.0196147	0.0373092		0.270833	0.0337223	0.00387846	0.0159164	0.327805	0.00954551	0.0196147	0.0373092
0.271484	0.0334938	0.00750542	0.014141	0.00219455	0.192004	0.0190379	0.0224227	0.0410217		0.271484	0.0334951	0.00158543	0.0158194	0.00180799	0.0194691	0.0364372		0.271484	0.0334951	0.00374294	0.0158194	0.327888	0.00944231	0.0194691	0.0364372
0.272135	0.0333031	0.00796041	0.0140879	0.00218566	0.192126	0.0191044	0.0223054	0.0409585		0.272135	0.0333046	0.00166515	0.0157653	0.00180113	0.0193869	0.0363026		0.272135	0.0333046	0.0039273	0.0157653	0.327978	0.00955274	0.0193869	0.0363026
0.272786	0.0330694	0.00773436	0.0139938	0.00216514	0.192044	0.0189293	0.0221217	0.0400435		0.272786	0.0330709	0.00160889	0.0156726	0.00178218	0.0192079	0.0355589		0.272786	0.0330709	0.00376479	0.0156726	0.328025	0.00944089	0.0192079	0.0355589
0.273438	0.0328434	0.00780881	0.0139146	0.00215266	0.192015	0.018883	0.0219915	0.0396267		0.273438	0.0328447	0.00160285	0.0155998	0.00177239	0.0191106	0.0352094		0.273438	0.0328447	0.00373822	0.0155998	0.327999	0.00942732	0.0191106	0.0352094
0.274089	0.0326255	0.00798886	0.0138356	0.00213339	0.191974	0.0187982	0.0218571	0.0389059		0.274089	0.0326267	0.0016265	0.0155216	0.00175646	0.0189848	0.0344761		0.274089	0.0326267	0.00377878	0.0155216	0.328052	0.00940727	0.0189848	0.0344761
0.27474	0.0324256	0.00785552	0.0137611	0.00212317	0.191903	0.0186781	0.0217035	0.0385379		0.27474	0.0324265	0.00156991	0.0154266	0.00174752	0.0188605	0.0338899		0.27474	0.0324265	0.00363433	0.0154266	0.328112	0.00931282	0.0188605	0.0338899
0.275391	0.0322227	0.00814156	0.0136911	0.00211256	0.191943	0.018716	0.0216009	0.0384833		0.275391	0.0322237	0.00160358	0.0153629	0.0017405	0.0187793	0.0338154		0.275391	0.0322237	0.00370048	0.0153629	0.327988	0.00934713	0.0187793	0.0338154
0.276042	0.0319842	0.00781321	0.0135859	0.00209485	0.191936	0.0184864	0.0214413	0.0374213		0.276042	0.0319853	0.00150508	0.0152634	0.00172406	0.0186247	0.0327891		0.276042	0.0319853	0.00348288	0.0152634	0.328073	0.00920816	0.0186247	0.0327891
0.276693	0.0318111	0.00813726	0.0135229	0.00208687	0.192131	0.0184989	0.0213553	0.0372529		0.276693	0.0318124	0.00154122	0.0152017	0.00171883	0.0185424	0.0328051		0.276693	0.0318124	0.00356819	0.0152017	0.32842	0.00926394	0.0185424	0.0328051
0.277344	0.0316234	0.00817345	0.013447	0.00207891	0.191944	0.0183734	0.0212288	0.0367592		0.277344	0.0316245	0.00150564	0.0151164	0.00171127	0.0184353	0.032216		0.277344	0.0316245	0.00351436	0.0151164	0.327962	0.00922363	0.0184353	0.032216
0.277995	0.0314397	0.00810739	0.0133824	0.00206904	0.192144	0.0182823	0.0211102	0.0363825		0.277995	0.031441	0.00143234	0.0150423	0.00170146	0.0183232	0.0318996		0.277995	0.031441	0.00341138	0.0150423	0.327911	0.00915458	0.0183232	0.0318996
0.278646	0.0312572	0.00819299	0.0133197	0.00205764	0.192122	0.0182604	0.0209983	0.0360579		0.278646	0.0312589	0.00138356	0.0149685	0.00169211	0.0182526	0.0315183		0.278646	0.0312589	0.00338316	0.0149685	0.327883	0.00914439	0.0182526	0.0315183
0.279297	0.0310239	0.00804165	0.0132376	0.00203659	0.191919	0.018109	0.0208579	0.0354419		0.279297	0.0310252	0.00126348	0.0148832	0.00167258	0.0181237	0.0311231		0.279297	0.0310252	0.00324144	0.0148832	0.327784	0.00904185	0.0181237	0.0311231
0.279948	0.0308614	0.00817917	0.0131794	0.00202942	0.19189	0.0180971	0.0207712	0.0350176		0.279948	0.0308627	0.00116838	0.0148214	0.0016669	0.0180537	0.0306846		0.279948	0.0308627	0.00324377	0.0148214	0.327918	0.0090649	0.0180537	0.0306846
0.280599	0.0306603	0.0082443	0.013105	0.00200983	0.191911	0.0180151	0.0206293	0.0348005		0.280599	0.0306614	0.00103205	0.0147469	0.00165039	0.0179429	0.0303966		0.280599	0.0306614	0.00321306	0.0147469	0.32805	0.00901059	0.0179429	0.0303966
0.28125	0.0304869	0.00813349	0.0130324	0.00201728	0.191927	0.0179218	0.0205162	0.0343811		0.28125	0.0304882	0.000899113	0.0146692	0.00165622	0.0178442	0.0300129		0.28125	0.0304882	0.00312116	0.0146692	0.32789	0.0089377	0.0178442	0.0300129
0.281901	0.0303133	0.00830489	0.0129685	0.00200717	0.191995	0.0178775	0.0204126	0.0341443		0.281901	0.0303149	0.00096259	0.0146091	0.00164789	0.0177493	0.0298099		0.281901	0.0303149	0.00314179	0.0146091	0.327775	0.00893148	0.0177493	0.0298099
0.282552	0.0301262	0.00810977	0.0128905	0.00198567	0.191928	0.0177559	0.0202852	0.0338379		0.282552	0.0301278	0.0010127	0.0145357	0.001629	0.0176402	0.0293352		0.282552	0.0301278	0.00303074	0.0145357	0.327776	0.00885239	0.0176402	0.0293352
0.283203	0.0299834	0.00823935	0.0128316	0.00199423	0.19199	0.0177566	0.0201633	0.0335759		0.283203	0.029985	0.00107101	0.0144777	0.00163701	0.0175468	0.0290749		0.283203	0.029985	0.00306013	0.0144777	0.327724	0.00888104	0.0175468	0.0290749
0.283854	0.0297879	0.00808395	0.0127533	0.00198292	0.191988	0.0176389	0.0200023	0.0330698		0.283854	0.0297895	0.00105392	0.0144119	0.00162685	0.0174175	0.0285222		0.283854	0.0297895	0.00298077	0.0144119	0.327467	0.00880135	0.0174175	0.0285222
0.284505	0.0296068	0.00819177	0.012692	0.00198185	0.19201	0.0176261	0.019921	0.0330701		0.284505	0.0296084	0.00101972	0.0143487	0.00162581	0.0173275	0.0285555		0.284505	0.0296084	0.00300704	0.0143487	0.327393	0.00879221	0.0173275	0.0285555
0.285156	0.0294123	0.00809972	0.0126427	0.00197293	0.191987	0.0175295	0.0197532	0.0326662		0.285156	0.0294138	0.000911333	0.0142829	0.0016187	0.0172183	0.02822		0.285156	0.0294138	0.00297862	0.0142829	0.327514	0.00875207	0.0172183	0.02822
0.285807	0.0292548	0.00810193	0.0125782	0.0019532	0.191864	0.0174574	0.0196588	0.0324132		0.285807	0.0292565	0.000813343	0.0142228	0.00160295	0.0171242	0.0280521		0.285807	0.0292565	0.00297677	0.0142228	0.327546	0.00874822	0.0171242	0.0280521
0.286458	0.0290531	0.00816221	0.012527	0.00194915	0.192002	0.0173808	0.0195481	0.0322484		0.286458	0.0290547	0.000754117	0.0141592	0.00160062	0.0170386	0.0278626		0.286458	0.0290547	0.00301473	0.0141592	0.32751	0.00876391	0.0170386	0.0278626
0.287109	0.0288717	0.00784457	0.0124579	0.00193937	0.191959	0.0172526	0.0193866	0.031893		0.287109	0.0288731	0.000843633	0.0140863	0.0015917	0.0169193	0.0273561		0.287109	0.0288731	0.00291803	0.0140863	0.327847	0.00869499	0.0169193	0.0273561
0.28776	0.0287284	0.0079701	0.0123987	0.00193815	0.191947	0.0172264	0.0193134	0.031758		0.28776	0.0287295	0.00102592	0.0140261	0.00159102	0.016856	0.0273585		0.28776	0.0287295	0.00300082	0.0140261	0.327805	0.00874154	0.016856	0.0273585
0.288411	0.0285681	0.00788497	0.0123275	0.00192429	0.192054	0.0171596	0.0191606	0.0314751		0.288411	0.0285692	0.00117426	0.0139674	0.00157936	0.0167485	0.0270293		0.288411	0.0285692	0.00299774	0.0139674	0.327692	0.00875127	0.0167485	0.0270293
0.289062	0.0283956	0.00795479	0.0122702	0.00190446	0.19202	0.0171346	0.0190542	0.0312115		0.289062	0.0283971	0.0013182	0.0139021	0.0015631	0.01667	0.0266907		0.289062	0.0283971	0.00308818	0.0139021	0.327647	0.00877596	0.01667	0.0266907
0.289714	0.0281956	0.00763551	0.0122001	0.00188694	0.191947	0.0170423	0.0189294	0.0309637		0.289714	0.0281968	0.00134638	0.0138372	0.00154875	0.0165769	0.026427		0.289714	0.0281968	0.00302663	0.0138372	0.327579	0.00870043	0.0165769	0.026427
0.290365	0.0280158	0.00774909	0.0121352	0.00186186	0.191905	0.0169816	0.0187956	0.0308907		0.290365	0.0280167	0.00142631	0.0137728	0.0015288	0.0164894	0.0264852		0.290365	0.0280167	0.00312592	0.0137728	0.327657	0.00871215	0.0164894	0.0264852
0.291016	0.0278475	0.00760134	0.0120872	0.00184308	0.191783	0.0169122	0.0186925	0.0307779		0.291016	0.0278484	0.00141969	0.0137108	0.00151327	0.0164318	0.0263175		0.291016	0.0278484	0.00311619	0.0137108	0.327842	0.00865537	0.0164318	0.0263175
0.291667	0.0277035	0.00750519	0.012026	0.00183763	0.191741	0.0168479	0.0185658	0.0305089		0.291667	0.0277045	0.00142413	0.0136442	0.00150928	0.01633	0.0260677		0.291667	0.0277045	0.00314499	0.0136442	0.328296	0.00861151	0.01633	0.0260677
0.292318	0.0275314	0.00740213	0.0119759	0.00181666	0.191684	0.0168007	0.0184603	0.0303424		0.292318	0.0275324	0.0014172	0.0135777	0.0014926	0.0162537	0.0258543		0.292318	0.0275324	0.00317822	0.0135777	0.328133	0.0085619	0.0162537	0.0258543
0.292969	0.0273905	0.00738127	0.0119191	0.00181752	0.19184	0.0167478	0.0183533	0.0301897		0.292969	0.0273915	0.0014126	0.0135144	0.00149416	0.0161669	0.0256828		0.292969	0.0273915	0.0032299	0.0135144	0.328141	0.00852957	0.0161669	0.0256828
0.29362	0.0272283	0.00735236	0.0118767	0.00179479	0.191818	0.0167089	0.0182394	0.0300644		0.29362	0.0272293	0.0014068	0.0134562	0.00147667	0.0160832	0.0256174		0.29362	0.0272293	0.00330223	0.0134562	0.327825	0.00851175	0.0160832	0.0256174
0.294271	0.0270406	0.00723238	0.0118252	0.00178343	0.191786	0.0166471	0.0181623	0.0300381		0.294271	0.0270417	0.00136075	0.0133954	0.00146897	0.0160205	0.0255839		0.294271	0.0270417	0.00331372	0.0133954	0.32783	0.0084786	0.0160205	0.0255839
0.294922	0.026856	0.00691446	0.0117665	0.00176113	0.191697	0.0165137	0.0180149	0.0296286		0.294922	0.0268569	0.00129065	0.0133314	0.00145061	0.0159048	0.0251304		0.294922	0.0268569	0.00325394	0.0133314	0.328022	0.00841093	0.0159048	0.0251304
0.295573	0.0267215	0.00694782	0.01172	0.00175663	0.191682	0.0165071	0.0179457	0.0294704		0.295573	0.0267225	0.00128834	0.0132747	0.00144831	0.0158553	0.0250583		0.295573	0.0267225	0.003368	0.0132747	0.327981	0.00844491	0.0158553	0.0250583
0.296224	0.0265857	0.00681716	0.0116655	0.00175959	0.191701	0.0164322	0.0178418	0.029411		0.296224	0.0265868	0.001251	0.0132179	0.00145141	0.0157836	0.024927		0.296224	0.0265868	0.00337767	0.0132179	0.328026	0.00843212	0.0157836	0.024927
0.296875	0.0264178	0.00677041	0.0116088	0.00174335	0.191781	0.0164034	0.0177381	0.0293434		0.296875	0.0264191	0.00124266	0.013164	0.00143977	0.0157068	0.0248507		0.296875	0.0264191	0.00344175	0.013164	0.327925	0.00843829	0.0157068	0.0248507
0.297526	0.0262532	0.00661096	0.0115515	0.00174015	0.191786	0.0163106	0.0176617	0.0292005		0.297526	0.0262544	0.00120508	0.0131001	0.00143763	0.0156451	0.0247371		0.297526	0.0262544	0.00341708	0.0131001	0.327676	0.00840538	0.0156451	0.0247371
0.298177	0.0261018	0.00628452	0.0114849	0.00172371	0.191765	0.0161765	0.0175296	0.0288575		0.298177	0.0261029	0.00117257	0.0130289	0.00142355	0.0155475	0.0244805		0.298177	0.0261029	0.00333541	0.0130289	0.327673	0.00832141	0.0155475	0.0244805
0.298828	0.0259898	0.00627263	0.0114518	0.00171959	0.191835	0.0161993	0.0174715	0.0288508		0.298828	0.0259911	0.00118778	0.0129921	0.00142042	0.015483	0.0243613		0.298828	0.0259911	0.003389	0.0129921	0.327754	0.0083385	0.015483	0.0243613
0.299479	0.0258552	0.00600353	0.0113819	0.00171686	0.191729	0.0160696	0.0173403	0.0286961		0.299479	0.0258563	0.00116782	0.0129256	0.00141631	0.0153906	0.0242884		0.299479	0.0258563	0.00329342	0.0129256	0.327739	0.00826034	0.0153906	0.0242884
0.30013	0.0257507	0.00611971	0.0113607	0.00171023	0.191545	0.0161205	0.0172687	0.0287598		0.30013	0.025752	0.00123637	0.0128829	0.00141185	0.0153376	0.0245004		0.30013	0.025752	0.0034184	0.0128829	0.327686	0.00830656	0.0153376	0.0245004
0.300781	0.0256033	0.00568103	0.0112972	0.00170145	0.19165	0.0159468	0.0171665	0.0284172		0.300781	0.0256043	0.00119207	0.0128024	0.00140174	0.0152425	0.024194		0.300781	0.0256043	0.00319797	0.0128024	0.327673	0.00817014	0.0152425	0.024194
0.301432	0.0254791	0.00560708	0.0112595	0.00168784	0.191521	0.0159293	0.0170748	0.028227		0.301432	0.02548	0.00123853	0.0127568	0.00139027	0.0151695	0.0240401		0.301432	0.02548	0.00318152	0.0127568	0.327816	0.0081778	0.0151695	0.0240401
0.302083	0.0253483	0.00557786	0.0112166	0.00168432	0.1915	0.0159247	0.017013	0.028204		0.302083	0.0253493	0.00130701	0.0127081	0.00138684	0.0151169	0.0240221		0.302083	0.0253493	0.00319987	0.0127081	0.327739	0.00819417	0.0151169	0.0240221
0.302734	0.0251943	0.00525492	0.0111506	0.00167247	0.191622	0.0158089	0.0168754	0.0280387		0.302734	0.0251949	0.00129901	0.0126372	0.00137492	0.0150115	0.0238976		0.302734	0.0251949	0.00301825	0.0126372	0.32766	0.00811159	0.0150115	0.0238976
0.303385	0.0250597	0.0051788	0.0111175	0.00166147	0.191738	0.0158384	0.0168176	0.0280545		0.303385	0.0250606	0.00135198	0.0125885	0.00136661	0.0149712	0.023923		0.303385	0.0250606	0.00297214	0.0125885	0.327799	0.00813516	0.0149712	0.023923
0.304036	0.0248705	0.00486195	0.0110584	0.00164126	0.191682	0.0157212	0.0166828	0.0277205		0.304036	0.0248714	0.00134626	0.0125322	0.00134851	0.0148794	0.0236878		0.304036	0.0248714	0.00278363	0.0125322	0.327769	0.00805547	0.0148794	0.0236878
0.304688	0.0247652	0.00482974	0.0110164	0.00164146	0.191733	0.0157098	0.0166088	0.0276212		0.304688	0.0247661	0.00140598	0.0124901	0.0013486	0.0148054	0.0236409		0.304688	0.0247661	0.0027404	0.0124901	0.327908	0.00811086	0.0148054	0.0236409
0.305339	0.0246487	0.00470292	0.0109807	0.00163658	0.19179	0.0156821	0.0165346	0.0275721		0.305339	0.0246498	0.00142131	0.0124409	0.00134351	0.0147549	0.0236227		0.305339	0.0246498	0.00261272	0.0124409	0.327986	0.00812309	0.0147549	0.0236227
0.30599	0.0245071	0.00434534	0.0109182	0.00163061	0.19174	0.0155341	0.0164147	0.0274093		0.30599	0.0245081	0.00135207	0.0123722	0.0013363	0.0146714	0.0234496		0.30599	0.0245081	0.00234678	0.0123722	0.327982	0.00802666	0.0146714	0.0234496
0.306641	0.0244041	0.00427214	0.0108919	0.0016278	0.191691	0.0155736	0.0163697	0.0273039		0.306641	0.0244053	0.00136247	0.0123355	0.00133393	0.0146251	0.0234087		0.306641	0.0244053	0.00224161	0.0123355	0.327797	0.00805428	0.0146251	0.0234087
0.307292	0.0242506	0.00398997	0.010837	0.00161483	0.19168	0.015473	0.0162511	0.0270428		0.307292	0.0242514	0.0012775	0.0122736	0.00132199	0.0145413	0.0232627		0.307292	0.0242514	0.00199618	0.0122736	0.327673	0.00799359	0.0145413	0.0232627
0.307943	0.0241462	0.00393579	0.0108006	0.00160888	0.191719	0.0154992	0.016169	0.026984		0.307943	0.0241472	0.00125794	0.0122366	0.00131789	0.0144748	0.0232727		0.307943	0.0241472	0.00186721	0.0122366	0.327703	0.00803022	0.0144748	0.0232727
0.308594	0.0240288	0.00374192	0.0107498	0.00160609	0.191719	0.0154567	0.0160998	0.0269155		0.308594	0.0240296	0.00116175	0.0121867	0.00131487	0.0144125	0.0231922		0.308594	0.0240296	0.00165316	0.0121867	0.327704	0.00801945	0.0144125	0.0231922
0.309245	0.0238693	0.00348211	0.010695	0.00160007	0.191748	0.0153552	0.0159982	0.026751		0.309245	0.02387	0.00102097	0.0121329	0.001309	0.0143319	0.023084		0.309245	0.02387	0.00140237	0.0121329	0.327678	0.00797315	0.0143319	0.023084
0.309896	0.023766	0.00340726	0.0106615	0.00160212	0.191706	0.0153941	0.0159357	0.0266577		0.309896	0.0237669	0.000917349	0.0120922	0.00131201	0.0142719	0.023009		0.309896	0.0237669	0.00122012	0.0120922	0.327902	0.00805188	0.0142719	0.023009
0.310547	0.0236014	0.00313942	0.0106111	0.00158125	0.191696	0.0152885	0.0158189	0.0264724		0.310547	0.0236021	0.000717821	0.0120333	0.00129433	0.0141869	0.0228622		0.310547	0.0236021	0.000944966	0.0120333	0.32787	0.00801192	0.0141869	0.0228622
0.311198	0.0234969	0.0029836	0.0105819	0.0015723	0.191685	0.0153119	0.015774	0.0264233		0.311198	0.0234977	0.000492467	0.0119935	0.00128787	0.0141434	0.0228363		0.311198	0.0234977	0.000667854	0.0119935	0.327851	0.00805437	0.0141434	0.0228363
0.311849	0.0233706	0.00277015	0.0105325	0.00156686	0.191563	0.0152245	0.0157096	0.0263404		0.311849	0.0233714	0.000261818	0.0119456	0.00128431	0.0140724	0.0228184		0.311849	0.0233714	0.000402956	0.0119456	0.327841	0.00801888	0.0140724	0.0228184
0.3125	0.0232565	0.00263382	0.0104943	0.00155589	0.191577	0.0151976	0.015635	0.0262368		0.3125	0.0232571	9.59885e-05	0.0118966	0.00127711	0.0140076	0.0227853		0.3125	0.0232571	0.000218176	0.0118966	0.32779	0.00801143	0.0140076	0.0227853
0.313151	0.0231347	0.00278242	0.0104634	0.00154851	0.191667	0.0152252	0.0155778	0.0261363		0.313151	0.0231352	0.000244044	0.0118604	0.0012695	0.0139526	0.0227463		0.313151	0.0231352	0.000366294	0.0118604	0.327778	0.00805138	0.0139526	0.0227463
0.313802	0.0229855	0.00281922	0.010408	0.00153638	0.191684	0.0151092	0.0154577	0.0259096		0.313802	0.0229865	0.000433745	0.0118051	0.00125642	0.013847	0.0226473		0.313802	0.0229865	0.000571769	0.0118051	0.327628	0.00795433	0.013847	0.0226473
0.314453	0.0228663	0.00300193	0.0103789	0.0015246	0.191574	0.0151231	0.0154349	0.0258402		0.314453	0.0228669	0.000659195	0.011774	0.00124686	0.0138329	0.0226304		0.314453	0.0228669	0.000831558	0.011774	0.327304	0.00796488	0.0138329	0.0226304
0.315104	0.0227406	0.0030824	0.0103371	0.00150976	0.191611	0.0150122	0.0153125	0.025681		0.315104	0.0227413	0.000801715	0.0117327	0.001234	0.0137303	0.0225485		0.315104	0.0227413	0.00102119	0.0117327	0.327293	0.00791173	0.0137303	0.0225485
0.315755	0.0226364	0.00319595	0.010299	0.0014984	0.191675	0.0149557	0.0152653	0.0256061		0.315755	0.0226371	0.00092852	0.0116915	0.00122483	0.013688	0.0225304		0.315755	0.0226371	0.0012035	0.0116915	0.327289	0.00788555	0.013688	0.0225304
0.316406	0.0225369	0.00334916	0.010266	0.0014893	0.191663	0.0149355	0.0151788	0.0254984		0.316406	0.0225375	0.00104681	0.0116544	0.00121767	0.0136076	0.0224839		0.316406	0.0225375	0.00139766	0.0116544	0.327549	0.00786473	0.0136076	0.0224839
0.317057	0.0223913	0.00335802	0.0102179	0.00147923	0.191774	0.0148518	0.0150981	0.0253889		0.317057	0.0223919	0.00108429	0.0116039	0.00120887	0.0135418	0.0222974		0.317057	0.0223919	0.00150932	0.0116039	0.327711	0.00776938	0.0135418	0.0222974
0.317708	0.0222991	0.00353326	0.0101895	0.0014787	0.191744	0.0148522	0.0150582	0.0253738		0.317708	0.0222997	0.00116814	0.0115638	0.00120938	0.0134908	0.0222359		0.317708	0.0222997	0.00169828	0.0115638	0.327978	0.00775971	0.0134908	0.0222359
0.318359	0.0221782	0.00363758	0.0101469	0.00146909	0.1917	0.0147794	0.0149683	0.025233		0.318359	0.0221789	0.0012098	0.0115061	0.00120181	0.0133986	0.0223204		0.318359	0.0221789	0.00184901	0.0115061	0.327986	0.00772022	0.0133986	0.0223204
0.31901	0.022071	0.00372671	0.0101199	0.00146196	0.191789	0.014746	0.0149276	0.025175		0.31901	0.0220717	0.00121982	0.0114773	0.00119688	0.0133633	0.0222729		0.31901	0.0220717	0.0019646	0.0114773	0.327685	0.00767805	0.0133633	0.0222729
0.319661	0.0219621	0.00382972	0.0100782	0.00145345	0.191765	0.0146778	0.0148721	0.0249827		0.319661	0.0219629	0.00121994	0.0114208	0.00119061	0.0133012	0.022105		0.319661	0.0219629	0.00208336	0.0114208	0.327409	0.00764206	0.0133012	0.022105
0.320312	0.0218855	0.00390965	0.0100398	0.00145714	0.191671	0.0145979	0.0148157	0.0248884		0.320312	0.0218863	0.00120881	0.0113811	0.00119422	0.0132451	0.0219239		0.320312	0.0218863	0.00218995	0.0113811	0.327448	0.00758963	0.0132451	0.0219239
0.320964	0.0217862	0.00409676	0.0100132	0.00145358	0.19167	0.0145827	0.0147912	0.0248617		0.320964	0.0217869	0.00122075	0.0113522	0.00119289	0.0132093	0.0219159		0.320964	0.0217869	0.00234109	0.0113522	0.327404	0.00762244	0.0132093	0.0219159
0.321615	0.0216624	0.00415291	0.0099638	0.00144895	0.191743	0.0144846	0.0147108	0.0247863		0.321615	0.021663	0.00117176	0.0112957	0.00118804	0.0131343	0.0218623		0.321615	0.021663	0.00239007	0.0112957	0.327235	0.0075919	0.0131343	0.0218623
0.322266	0.0215613	0.00427522	0.00993737	0.00144143	0.191804	0.0144786	0.0146753	0.0247283		0.322266	0.021562	0.00114582	0.0112657	0.00118271	0.0131048	0.0218199		0.322266	0.021562	0.00247734	0.0112657	0.327477	0.0075968	0.0131048	0.0218199
0.322917	0.0214328	0.00426712	0.00989431	0.00142702	0.191768	0.0143836	0.0146282	0.0246294		0.322917	0.0214335	0.00107965	0.0112147	0.00116979	0.0130599	0.0217231		0.322917	0.0214335	0.00246519	0.0112147	0.327523	0.00752982	0.0130599	0.0217231
0.323568	0.021323	0.00445142	0.00986373	0.0014185	0.191713	0.0143825	0.0145832	0.0246348		0.323568	0.0213238	0.00107113	0.01118	0.00116268	0.0130201	0.0217192		0.323568	0.0213238	0.00256893	0.01118	0.32761	0.00754303	0.0130201	0.0217192
0.324219	0.0212239	0.00457223	0.0098351	0.00140884	0.191585	0.014369	0.0145725	0.0246909		0.324219	0.0212247	0.00105074	0.011142	0.00115462	0.0129937	0.0216742		0.324219	0.0212247	0.00263529	0.011142	0.327485	0.00754362	0.0129937	0.0216742
0.32487	0.0210989	0.00460816	0.00978635	0.00139837	0.191446	0.0143174	0.0145764	0.0248268		0.32487	0.0210997	0.001011	0.0110885	0.00114463	0.0129645	0.0216487		0.32487	0.0210997	0.00263147	0.0110885	0.327512	0.00751508	0.0129645	0.0216487
0.325521	0.021012	0.00465703	0.00976057	0.00139558	0.191536	0.0143027	0.0146415	0.0250325		0.325521	0.0210128	0.000983736	0.0110623	0.00114214	0.0129939	0.0217288		0.325521	0.0210128	0.0026273	0.0110623	0.327494	0.00751693	0.0129939	0.0217288
0.326172	0.0209039	0.00478664	0.0097261	0.00138493	0.19155	0.0142908	0.0144075	0.0245371		0.326172	0.0209045	0.000977823	0.0110292	0.00113391	0.012819	0.0214698		0.326172	0.0209045	0.00265525	0.0110292	0.327528	0.0075206	0.012819	0.0214698
0.326823	0.0208078	0.00490378	0.00969381	0.00137939	0.191588	0.0142805	0.0142977	0.0242906		0.326823	0.0208086	0.000989568	0.0110024	0.0011302	0.0127362	0.0211485		0.326823	0.0208086	0.00269041	0.0110024	0.327643	0.00753057	0.0127362	0.0211485
0.327474	0.0207169	0.00497526	0.00965476	0.00137606	0.191615	0.0142234	0.014208	0.024048		0.327474	0.0207177	0.000991326	0.0109646	0.00112741	0.0126691	0.0209853		0.327474	0.0207177	0.00268498	0.0109646	0.327651	0.00749796	0.0126691	0.0209853
0.328125	0.0206099	0.00496462	0.00961722	0.00136755	0.191627	0.0141631	0.014115	0.0238788		0.328125	0.0206108	0.000981862	0.010923	0.00112038	0.0125963	0.0209118		0.328125	0.0206108	0.00261908	0.010923	0.327607	0.00744452	0.0125963	0.0209118
0.328776	0.0205358	0.00507062	0.00958479	0.00137146	0.191707	0.0141421	0.0140402	0.0237725		0.328776	0.0205365	0.00100574	0.0108904	0.00112414	0.0125346	0.0208453		0.328776	0.0205365	0.00261745	0.0108904	0.327788	0.00743913	0.0125346	0.0208453
0.329427	0.0204201	0.00510273	0.00953927	0.00136423	0.191779	0.0140539	0.0139162	0.0237242		0.329427	0.0204207	0.00101861	0.0108441	0.00111771	0.0124278	0.0207299		0.329427	0.0204207	0.00257559	0.0108441	0.327741	0.00739696	0.0124278	0.0207299
0.330078	0.0203477	0.00532101	0.00951759	0.00136305	0.191913	0.0140781	0.0138795	0.0236267		0.330078	0.0203483	0.00107447	0.0108167	0.0011183	0.0123999	0.0206144		0.330078	0.0203483	0.00261392	0.0108167	0.32788	0.00744254	0.0123999	0.0206144
0.330729	0.020253	0.00518629	0.0094746	0.00135523	0.191899	0.0139807	0.0137847	0.0234712		0.330729	0.0202537	0.00104187	0.0107799	0.00111035	0.0123092	0.020494		0.330729	0.0202537	0.00245983	0.0107799	0.327979	0.0073722	0.0123092	0.020494
0.33138	0.020173	0.00527974	0.00944433	0.00134949	0.191802	0.0139609	0.0137227	0.0233455		0.33138	0.0201734	0.00108637	0.0107522	0.00110565	0.0122525	0.020355		0.33138	0.0201734	0.00246109	0.0107522	0.327669	0.00738567	0.0122525	0.020355
0.332031	0.0200808	0.00538423	0.00941607	0.00134169	0.191714	0.0139471	0.0136539	0.0232456		0.332031	0.0200813	0.00111447	0.0107182	0.0010998	0.0121894	0.0202031		0.332031	0.0200813	0.00245049	0.0107182	0.327583	0.00740603	0.0121894	0.0202031
0.332682	0.0199556	0.00535128	0.00936785	0.00133432	0.191775	0.0138587	0.0135557	0.0231364		0.332682	0.0199561	0.00110631	0.0106699	0.00109307	0.0120987	0.0201575		0.332682	0.0199561	0.00239131	0.0106699	0.327644	0.00736778	0.0120987	0.0201575
0.333333	0.0198993	0.0055464	0.00935171	0.00134044	0.191752	0.0139255	0.0135237	0.0230805		0.333333	0.0199	0.00114094	0.0106583	0.0010996	0.0120552	0.0201094		0.333333	0.0199	0.0024256	0.0106583	0.32764	0.00741633	0.0120552	0.0201094
0.333984	0.019763	0.00528264	0.00930584	0.0013228	0.191802	0.0137643	0.0134473	0.0228942		0.333984	0.0197636	0.00106169	0.010599	0.00108379	0.0119929	0.0198451		0.333984	0.0197636	0.0022441	0.010599	0.327416	0.00730151	0.0119929	0.0198451
0.334635	0.0196877	0.00552457	0.00928496	0.00132423	0.191725	0.0137952	0.0133932	0.022834		0.334635	0.0196884	0.00108736	0.0105748	0.00108615	0.0119392	0.0197661		0.334635	0.0196884	0.0022977	0.0105748	0.327418	0.00734143	0.0119392	0.0197661
0.335286	0.0195972	0.00549791	0.00924818	0.00131392	0.191701	0.0137544	0.0133198	0.0227167		0.335286	0.0195978	0.00103976	0.0105426	0.00107709	0.0118837	0.0197203		0.335286	0.0195978	0.00224758	0.0105426	0.327533	0.00730425	0.0118837	0.0197203
0.335938	0.0195151	0.00549108	0.00920807	0.00131228	0.191758	0.0137068	0.0132397	0.0226762		0.335938	0.0195157	0.000969526	0.0105025	0.00107579	0.0118224	0.019712		0.335938	0.0195157	0.00219082	0.0105025	0.32754	0.00727212	0.0118224	0.019712
0.336589	0.0194332	0.00550041	0.00918484	0.00130521	0.191731	0.013682	0.0132114	0.0225566		0.336589	0.0194339	0.00088144	0.0104717	0.00107005	0.0118013	0.0196027		0.336589	0.0194339	0.00215473	0.0104717	0.327627	0.00724292	0.0118013	0.0196027
0.33724	0.0193225	0.00544115	0.00913917	0.0012966	0.191713	0.0135994	0.0131168	0.0224501		0.33724	0.0193232	0.000743912	0.0104334	0.00106245	0.0117292	0.0194679		0.33724	0.0193232	0.00209772	0.0104334	0.327788	0.00718099	0.0117292	0.0194679
0.337891	0.0192714	0.0056022	0.00911999	0.00130126	0.191714	0.0136401	0.0130715	0.0223789		0.337891	0.0192721	0.000643544	0.0104138	0.00106694	0.0116905	0.0193368		0.337891	0.0192721	0.00212998	0.0104138	0.32766	0.00719618	0.0116905	0.0193368
0.338542	0.019182	0.00553641	0.00908747	0.00129195	0.191645	0.0136017	0.0129895	0.0222049		0.338542	0.0191826	0.000528777	0.010379	0.00105882	0.0116139	0.0192192		0.338542	0.0191826	0.00207237	0.010379	0.327412	0.00716691	0.0116139	0.0192192
0.339193	0.0191006	0.00545223	0.00904933	0.00128918	0.191625	0.0135202	0.012949	0.0221172		0.339193	0.0191012	0.000556509	0.0103425	0.0010561	0.0115821	0.0190123		0.339193	0.0191012	0.00202254	0.0103425	0.32725	0.00711443	0.0115821	0.0190123
0.339844	0.0190395	0.00557476	0.00902918	0.00128265	0.191709	0.0135355	0.0128912	0.0220676		0.339844	0.0190402	0.000630366	0.0103113	0.00105185	0.011533	0.0189617		0.339844	0.0190402	0.00206006	0.0103113	0.327394	0.00713998	0.011533	0.0189617
0.340495	0.0189276	0.0054321	0.00898504	0.00127113	0.191588	0.0134264	0.0127977	0.0218304		0.340495	0.0189283	0.000677095	0.0102633	0.00104121	0.0114521	0.0187779		0.340495	0.0189283	0.00200192	0.0102633	0.327412	0.00706152	0.0114521	0.0187779
0.341146	0.0188607	0.00557596	0.00896768	0.00126734	0.191536	0.0134583	0.0127633	0.0217694		0.341146	0.0188613	0.000722344	0.0102335	0.00103912	0.0114148	0.018733		0.341146	0.0188613	0.00205353	0.0102335	0.327329	0.00708469	0.0114148	0.018733
0.341797	0.018768	0.00548819	0.00893511	0.00126017	0.191638	0.0133803	0.012695	0.0217461		0.341797	0.0187688	0.000706035	0.0101972	0.00103281	0.0113646	0.0185755		0.341797	0.0187688	0.00203074	0.0101972	0.327406	0.00703663	0.0113646	0.0185755
0.342448	0.0187221	0.00546479	0.00890851	0.00126166	0.191582	0.0133534	0.0126561	0.0216235		0.342448	0.0187227	0.000672374	0.0101682	0.00103432	0.0113252	0.0184882		0.342448	0.0187227	0.00202693	0.0101682	0.32722	0.00701686	0.0113252	0.0184882
0.343099	0.0186477	0.0055246	0.00887733	0.00125651	0.191655	0.0133595	0.0126047	0.0215615		0.343099	0.0186483	0.000627987	0.0101479	0.00103117	0.0112807	0.0184136		0.343099	0.0186483	0.00206732	0.0101479	0.327344	0.00703303	0.0112807	0.0184136
0.34375	0.0185433	0.00535723	0.00883991	0.00124633	0.19158	0.0132573	0.0125107	0.0213261		0.34375	0.0185439	0.000572655	0.010109	0.00102186	0.0112083	0.0182251		0.34375	0.0185439	0.00202452	0.010109	0.327502	0.0069872	0.0112083	0.0182251
0.344401	0.0184871	0.00551128	0.00882683	0.00125148	0.19167	0.01328	0.0124951	0.0213573		0.344401	0.0184877	0.000652324	0.0100876	0.00102758	0.0111856	0.0181689		0.344401	0.0184877	0.00211536	0.0100876	0.3274	0.00704503	0.0111856	0.0181689
0.345052	0.0183928	0.00526067	0.00878821	0.00124227	0.19166	0.0131876	0.0124326	0.0211567		0.345052	0.0183934	0.000713478	0.0100513	0.00101918	0.0111389	0.017943		0.345052	0.0183934	0.00204603	0.0100513	0.327629	0.00698912	0.0111389	0.017943
0.345703	0.018331	0.00529981	0.00876336	0.00124785	0.191749	0.0132024	0.012401	0.0212171		0.345703	0.0183318	0.000784999	0.0100264	0.0010242	0.0110958	0.0179485		0.345703	0.0183318	0.00208965	0.0100264	0.327581	0.00701289	0.0110958	0.0179485
0.346354	0.0182662	0.00533835	0.00873779	0.00124583	0.191728	0.0132026	0.0123474	0.0211385		0.346354	0.018267	0.00084797	0.0100002	0.00102351	0.0110454	0.0178886		0.346354	0.018267	0.00215341	0.0100002	0.327676	0.00704309	0.0110454	0.0178886
0.347005	0.0181817	0.00521183	0.00870315	0.00123969	0.191617	0.0131509	0.0122795	0.0209824		0.347005	0.0181826	0.000863663	0.00997562	0.00101811	0.010999	0.0177693		0.347005	0.0181826	0.00214287	0.00997562	0.327794	0.0070127	0.010999	0.0177693
0.347656	0.0181287	0.00516281	0.00868094	0.00124002	0.191677	0.0131355	0.0122709	0.020965		0.347656	0.0181294	0.000884573	0.00994346	0.00101857	0.0109963	0.0176718		0.347656	0.0181294	0.00216349	0.00994346	0.327795	0.00699018	0.0109963	0.0176718
0.348307	0.0180359	0.00507297	0.00865151	0.00122895	0.191662	0.0130639	0.0121675	0.0208173		0.348307	0.0180367	0.000899062	0.00990795	0.00100904	0.0109088	0.0175648		0.348307	0.0180367	0.00217221	0.00990795	0.327688	0.00696504	0.0109088	0.0175648
0.348958	0.0179718	0.00507439	0.00863143	0.00123143	0.191581	0.0130526	0.0121493	0.0207921		0.348958	0.0179726	0.00092091	0.00988249	0.00101121	0.0108892	0.0174669		0.348958	0.0179726	0.00222203	0.00988249	0.327721	0.00697301	0.0108892	0.0174669
0.349609	0.0178972	0.00507413	0.00860771	0.00122174	0.191567	0.0130488	0.012085	0.0206348		0.349609	0.017898	0.000938282	0.00985775	0.00100374	0.0108348	0.0173472		0.349609	0.017898	0.0022655	0.00985775	0.327781	0.00699044	0.0108348	0.0173472
0.35026	0.0178226	0.00493273	0.00857791	0.00121907	0.191654	0.0129975	0.0120576	0.0205687		0.35026	0.0178234	0.000924024	0.00983373	0.00100112	0.0108162	0.0172367		0.35026	0.0178234	0.00224187	0.00983373	0.327571	0.00695891	0.0108162	0.0172367
0.350911	0.01778	0.00490014	0.00855636	0.00122583	0.191641	0.0129839	0.012024	0.0206042		0.350911	0.0177808	0.000929803	0.00981617	0.00100774	0.0107963	0.0172012		0.350911	0.0177808	0.00226941	0.00981617	0.327702	0.00697715	0.0107963	0.0172012
0.351562	0.0176927	0.00480705	0.00851866	0.00121688	0.191627	0.0129283	0.0119349	0.0204513		0.351562	0.0176935	0.000921326	0.00977665	0.00100057	0.0107197	0.0170496		0.351562	0.0176935	0.00226124	0.00977665	0.327523	0.00695364	0.0107197	0.0170496
0.352214	0.0176386	0.00481641	0.00850751	0.0012227	0.191646	0.0129524	0.0119307	0.0204489		0.352214	0.0176396	0.000935004	0.00976112	0.00100656	0.0107089	0.0170631		0.352214	0.0176396	0.00230825	0.00976112	0.327245	0.00697356	0.0107089	0.0170631
0.352865	0.0175597	0.00471663	0.00848275	0.00121479	0.191613	0.012928	0.0118753	0.0203367		0.352865	0.0175606	0.000918636	0.00973238	0.00100043	0.0106621	0.0169298		0.352865	0.0175606	0.00228451	0.00973238	0.327206	0.00695649	0.0106621	0.0169298
0.353516	0.0174806	0.00463593	0.00846303	0.00120832	0.191657	0.0128808	0.0118381	0.0202981		0.353516	0.0174815	0.000920782	0.00971182	0.000995747	0.0106412	0.0169017		0.353516	0.0174815	0.00228871	0.00971182	0.327314	0.00693567	0.0106412	0.0169017
0.354167	0.0174335	0.00458379	0.0084422	0.00121184	0.191676	0.012865	0.0117976	0.0202182		0.354167	0.0174343	0.000921224	0.00968935	0.00099943	0.0105947	0.016765		0.354167	0.0174343	0.00228292	0.00968935	0.327613	0.00693486	0.0105947	0.016765
0.354818	0.0173647	0.004506	0.00841512	0.00120631	0.191576	0.0128412	0.0117346	0.0200944		0.354818	0.0173656	0.000923826	0.00965905	0.000995019	0.0105493	0.0167123		0.354818	0.0173656	0.0022739	0.00965905	0.327403	0.00691793	0.0105493	0.0167123
0.355469	0.0173149	0.00441223	0.00838998	0.00120733	0.191705	0.0128227	0.0117156	0.0201126		0.355469	0.0173156	0.00091988	0.00963507	0.000996528	0.0105325	0.0166416		0.355469	0.0173156	0.0022311	0.00963507	0.327369	0.00688442	0.0105325	0.0166416
0.35612	0.0172464	0.00427781	0.0083646	0.00120571	0.191715	0.0127804	0.0116519	0.0199432		0.35612	0.0172472	0.000910792	0.00960435	0.000994819	0.0104895	0.0164945		0.35612	0.0172472	0.00216964	0.00960435	0.327318	0.00684447	0.0104895	0.0164945
0.356771	0.0171675	0.00427548	0.0083456	0.0011982	0.191709	0.0127662	0.0116237	0.0199825		0.356771	0.0171682	0.000928894	0.00958367	0.000989801	0.0104702	0.0164966		0.356771	0.0171682	0.00217082	0.00958367	0.327135	0.00684516	0.0104702	0.0164966
0.357422	0.0170999	0.00421376	0.00831885	0.0011972	0.191743	0.0127239	0.0115545	0.0198098		0.357422	0.0171007	0.00093202	0.0095508	0.000989664	0.0104182	0.0163332		0.357422	0.0171007	0.00213315	0.0095508	0.327417	0.00681737	0.0104182	0.0163332
0.358073	0.0170409	0.00418454	0.00830414	0.00118991	0.191761	0.0127177	0.0115149	0.0198477		0.358073	0.0170416	0.000939169	0.00953629	0.000984137	0.0103987	0.0163914		0.358073	0.0170416	0.00210587	0.00953629	0.32742	0.00681358	0.0103987	0.0163914
0.358724	0.0169774	0.00404401	0.00828093	0.00118437	0.19162	0.0126584	0.0114978	0.0197549		0.358724	0.016978	0.000910282	0.0095053	0.000979387	0.0103793	0.0163162		0.358724	0.016978	0.00200189	0.0095053	0.327372	0.00677319	0.0103793	0.0163162
0.359375	0.0169088	0.00388122	0.00825661	0.00118141	0.191621	0.0126031	0.0113995	0.0195867		0.359375	0.0169094	0.000878101	0.00948179	0.00097655	0.0103089	0.0162166		0.359375	0.0169094	0.00189447	0.00948179	0.327345	0.00675034	0.0103089	0.0162166
0.360026	0.0168414	0.00392696	0.00824371	0.00117012	0.191582	0.0126357	0.011374	0.0196495		0.360026	0.0168422	0.00088744	0.00946709	0.000968288	0.0102972	0.0162558		0.360026	0.0168422	0.0018788	0.00946709	0.327214	0.00678739	0.0102972	0.0162558
0.360677	0.0167682	0.0037872	0.00821018	0.00116837	0.191712	0.0125804	0.0112972	0.0194936		0.360677	0.016769	0.00084768	0.00943978	0.000967187	0.0102324	0.0161453		0.360677	0.016769	0.00176799	0.00943978	0.327413	0.00675518	0.0102324	0.0161453
0.361328	0.0167277	0.00374446	0.00819809	0.00117339	0.191748	0.012565	0.0112887	0.0194609		0.361328	0.0167284	0.000813041	0.00942193	0.000972068	0.010231	0.0161866		0.361328	0.0167284	0.00168244	0.00942193	0.327495	0.00675936	0.010231	0.0161866
0.361979	0.0166678	0.00367852	0.00817606	0.001171	0.191704	0.0125356	0.0112352	0.0193982		0.361979	0.0166685	0.000765796	0.00939428	0.000970558	0.0101882	0.0161013		0.361979	0.0166685	0.00158026	0.00939428	0.327513	0.00675641	0.0101882	0.0161013
0.36263	0.0165939	0.003556	0.00814504	0.00116706	0.191615	0.012472	0.011165	0.0192468		0.36263	0.0165945	0.000694394	0.00935937	0.000967374	0.0101254	0.0159046		0.36263	0.0165945	0.00144929	0.00935937	0.327541	0.00672466	0.0101254	0.0159046
0.363281	0.0165482	0.00353321	0.00814154	0.00116448	0.19166	0.0125096	0.011141	0.0193325		0.363281	0.0165489	0.000610862	0.00934566	0.000966527	0.010112	0.0159152		0.363281	0.0165489	0.00132249	0.00934566	0.327668	0.00675866	0.010112	0.0159152
0.363932	0.0164643	0.00332243	0.00810558	0.00115372	0.191402	0.0124118	0.0110655	0.0190649		0.363932	0.0164649	0.000509198	0.00931473	0.000957018	0.010039	0.0156945		0.363932	0.0164649	0.00114541	0.00931473	0.327489	0.0066976	0.010039	0.0156945
0.364583	0.0164323	0.00333946	0.00808993	0.00116371	0.19144	0.0124387	0.0110528	0.0190867		0.364583	0.016433	0.000464902	0.00929854	0.00096714	0.0100251	0.0157767		0.364583	0.016433	0.00107547	0.00929854	0.327505	0.00672797	0.0100251	0.0157767
0.365234	0.0163664	0.00321843	0.00806873	0.00115811	0.191456	0.0124094	0.0109879	0.0189967		0.365234	0.0163671	0.000524972	0.00926676	0.000962903	0.00996452	0.015714		0.365234	0.0163671	0.00108585	0.00926676	0.32756	0.00669539	0.00996452	0.015714
0.365885	0.0163025	0.00318177	0.00805275	0.00115126	0.191498	0.0124103	0.0109426	0.018945		0.365885	0.0163032	0.00063173	0.00924643	0.000958428	0.00992062	0.0157301		0.365885	0.0163032	0.00116356	0.00924643	0.327555	0.00669217	0.00992062	0.0157301
0.366536	0.0162562	0.00309693	0.00803286	0.001151	0.191483	0.0123946	0.0109174	0.0189447		0.366536	0.016257	0.000731406	0.00922794	0.000958956	0.00989933	0.0156848		0.366536	0.016257	0.00123128	0.00922794	0.32744	0.00666978	0.00989933	0.0156848
0.367188	0.0161704	0.00293818	0.00800453	0.00113948	0.191557	0.0123034	0.0108396	0.0187203		0.367188	0.0161713	0.000784273	0.00919079	0.000949032	0.00982599	0.0155714		0.367188	0.0161713	0.00125039	0.00919079	0.327332	0.00660328	0.00982599	0.0155714
0.367839	0.0161392	0.00294238	0.0079969	0.00114495	0.191588	0.0123283	0.0108332	0.018899		0.367839	0.01614	0.000854337	0.00917822	0.000955357	0.00980659	0.0156904		0.367839	0.01614	0.00131471	0.00917822	0.327348	0.0066216	0.00980659	0.0156904
0.36849	0.0160563	0.0027714	0.00796572	0.00113081	0.191802	0.0122494	0.0107554	0.0186161		0.36849	0.0160572	0.000861358	0.00914779	0.000943713	0.00974271	0.0154006		0.36849	0.0160572	0.0012968	0.00914779	0.327372	0.00656716	0.00974271	0.0154006
0.369141	0.0160233	0.00279036	0.0079542	0.00113057	0.191996	0.0122825	0.0107341	0.0187577		0.369141	0.0160241	0.000907624	0.00913211	0.000946209	0.00971176	0.0154375		0.369141	0.0160241	0.00135368	0.00913211	0.327374	0.00661653	0.00971176	0.0154375
0.369792	0.0159693	0.0026581	0.00793304	0.00112754	0.191966	0.0122352	0.0107233	0.0186646		0.369792	0.0159702	0.000885623	0.00910841	0.000944032	0.00970234	0.0153184		0.369792	0.0159702	0.00132514	0.00910841	0.327415	0.00658834	0.00970234	0.0153184
0.370443	0.0159056	0.00256209	0.00790737	0.00112369	0.191861	0.0121894	0.0106476	0.0185794		0.370443	0.0159064	0.000863304	0.00908353	0.000941672	0.00962664	0.0152899		0.370443	0.0159064	0.00130712	0.00908353	0.327466	0.00657722	0.00962664	0.0152899
0.371094	0.0158695	0.002513	0.00790304	0.00112319	0.191722	0.0122096	0.0106489	0.0185687		0.371094	0.0158703	0.000848814	0.0090781	0.000943106	0.00962347	0.0152485		0.371094	0.0158703	0.00131761	0.0090781	0.327282	0.00659784	0.00962347	0.0152485
0.371745	0.0157926	0.00239616	0.0078757	0.00111328	0.191778	0.0121534	0.0105765	0.0184148		0.371745	0.0157935	0.000793773	0.00904924	0.000935211	0.00955078	0.0151292		0.371745	0.0157935	0.00127852	0.00904924	0.327341	0.00655683	0.00955078	0.0151292
0.372396	0.0157557	0.00235982	0.00786737	0.00111087	0.191719	0.012159	0.0105789	0.0184902		0.372396	0.0157566	0.000752347	0.0090309	0.000935378	0.00954296	0.0151581		0.372396	0.0157566	0.00126941	0.0090309	0.327458	0.00657203	0.00954296	0.0151581
0.373047	0.0157056	0.0022737	0.00785074	0.00110575	0.191715	0.0121327	0.0105408	0.0184017		0.373047	0.0157064	0.000685494	0.00901007	0.000932193	0.0095038	0.0152229		0.373047	0.0157064	0.00123108	0.00901007	0.32759	0.00656367	0.0095038	0.0152229
0.373698	0.0156501	0.00221017	0.00783239	0.00110298	0.191584	0.0121219	0.0105018	0.0183389		0.373698	0.0156509	0.000612617	0.00899217	0.000932047	0.00946401	0.0151773		0.373698	0.0156509	0.00119459	0.00899217	0.327462	0.00656922	0.00946401	0.0151773
0.374349	0.0155973	0.00217835	0.00782309	0.00110155	0.191626	0.0121326	0.0104929	0.0183932		0.374349	0.0155982	0.000540647	0.00897442	0.000933457	0.0094435	0.0151363		0.374349	0.0155982	0.00116992	0.00897442	0.327411	0.00659567	0.0094435	0.0151363
0.375	0.0155018	0.00205142	0.00779202	0.00109087	0.191543	0.0120379	0.0104332	0.0183417		0.375	0.0155028	0.000452801	0.00894437	0.000924592	0.00939124	0.0149807		0.375	0.0155028	0.00108702	0.00894437	0.32759	0.00652843	0.00939124	0.0149807
0.375651	0.0154699	0.00213299	0.0077814	0.00108915	0.19163	0.0120742	0.0104215	0.0182435		0.375651	0.0154708	0.000491134	0.00893496	0.000926004	0.00938182	0.0149413		0.375651	0.0154708	0.00116312	0.00893496	0.327396	0.00654591	0.00938182	0.0149413
0.376302	0.0154102	0.0022392	0.00775859	0.00108546	0.19166	0.0120542	0.0103757	0.0182583		0.376302	0.015411	0.000547914	0.00891433	0.000925304	0.00933474	0.0149677		0.376302	0.015411	0.00125363	0.00891433	0.327387	0.00653212	0.00933474	0.0149677
0.376953	0.0153603	0.00233156	0.00774214	0.00108196	0.191591	0.0120191	0.0103476	0.0181738		0.376953	0.0153611	0.000602211	0.00889188	0.000924294	0.00930708	0.0148386		0.376953	0.0153611	0.00133171	0.00889188	0.327308	0.00651382	0.00930708	0.0148386
0.377604	0.0153285	0.00246543	0.00772949	0.00108203	0.191519	0.0120254	0.0103458	0.018318		0.377604	0.0153293	0.000656801	0.00888226	0.000927624	0.0092952	0.0149669		0.377604	0.0153293	0.00142035	0.00888226	0.327679	0.00653045	0.0092952	0.0149669
0.378255	0.0152433	0.00243382	0.00770006	0.0010704	0.191559	0.0119196	0.0102831	0.0179574		0.378255	0.015244	0.000660914	0.0088489	0.000917931	0.00923434	0.0147292		0.378255	0.015244	0.00140147	0.0088489	0.327577	0.00644822	0.00923434	0.0147292
0.378906	0.0152178	0.00261493	0.00769379	0.00106788	0.191634	0.0119552	0.0102728	0.0181696		0.378906	0.0152185	0.000732335	0.00883687	0.000921493	0.00922296	0.014902		0.378906	0.0152185	0.00151932	0.00883687	0.327572	0.00649587	0.00922296	0.014902
0.379557	0.0151433	0.00265738	0.00767571	0.00106173	0.191672	0.0119093	0.0102261	0.0180259		0.379557	0.015144	0.000756424	0.00881234	0.000917684	0.00918433	0.014799		0.379557	0.015144	0.00154313	0.00881234	0.327511	0.0064566	0.00918433	0.014799
0.380208	0.0151091	0.00278745	0.00766124	0.0010609	0.191626	0.0119013	0.0102033	0.0181983		0.380208	0.0151097	0.000799356	0.00879724	0.000920293	0.00916582	0.0149651		0.380208	0.0151097	0.00160426	0.00879724	0.327559	0.0064642	0.00916582	0.0149651
0.380859	0.0150654	0.00283469	0.00764588	0.00106019	0.191659	0.0118591	0.0102127	0.0180356		0.380859	0.015066	0.000811875	0.00878024	0.000920983	0.00915644	0.0148612		0.380859	0.015066	0.00160206	0.00878024	0.327513	0.00642381	0.00915644	0.0148612
0.38151	0.0150012	0.00294905	0.00762457	0.00105442	0.191681	0.0118266	0.010159	0.0180858		0.38151	0.015002	0.000850653	0.0087528	0.000919901	0.00910532	0.0148692		0.38151	0.015002	0.00165749	0.0087528	0.327549	0.00640569	0.00910532	0.0148692
0.382161	0.0149881	0.00306965	0.0076207	0.00105725	0.191683	0.0118501	0.010151	0.0180286		0.382161	0.0149889	0.000877647	0.00874202	0.000926179	0.00909558	0.0147999		0.382161	0.0149889	0.00169957	0.00874202	0.327469	0.00640879	0.00909558	0.0147999
0.382812	0.0149119	0.00313194	0.00759882	0.00104738	0.191666	0.0117931	0.0101143	0.0180097		0.382812	0.0149126	0.000889707	0.00871166	0.000920726	0.00905176	0.0147421		0.382812	0.0149126	0.00171603	0.00871166	0.327647	0.006371	0.00905176	0.0147421
0.383464	0.0148823	0.00316267	0.00758925	0.00104648	0.191671	0.011778	0.0101007	0.0179513		0.383464	0.014883	0.00087561	0.00870186	0.000922083	0.00904125	0.014738		0.383464	0.014883	0.00169346	0.00870186	0.327654	0.00633541	0.00904125	0.014738
0.384115	0.014838	0.00328954	0.0075721	0.00104266	0.191652	0.0117665	0.0100796	0.0180463		0.384115	0.0148387	0.000892993	0.00868385	0.000923671	0.00901494	0.0147498		0.384115	0.0148387	0.00173663	0.00868385	0.327489	0.00633769	0.00901494	0.0147498
0.384766	0.014798	0.00335466	0.00755409	0.00104071	0.191735	0.0117436	0.010055	0.0180098		0.384766	0.0147987	0.000873759	0.00867126	0.000925884	0.00898605	0.0148205		0.384766	0.0147987	0.00173791	0.00867126	0.327552	0.00631474	0.00898605	0.0148205
0.385417	0.0147627	0.0034805	0.00754383	0.00103918	0.191751	0.0117519	0.0100434	0.0178928		0.385417	0.0147634	0.000863242	0.00866118	0.000929422	0.00897313	0.0146964		0.385417	0.0147634	0.0017656	0.00866118	0.327231	0.00632295	0.00897313	0.0146964
0.386068	0.0146948	0.00347337	0.00751745	0.00103376	0.191858	0.0116793	0.0100326	0.0179562		0.386068	0.0146955	0.00081451	0.00863498	0.000927316	0.00894419	0.0147369		0.386068	0.0146955	0.00172849	0.00863498	0.327395	0.00627622	0.00894419	0.0147369
0.386719	0.0146569	0.00357405	0.00751053	0.00103714	0.191832	0.0116841	0.0100008	0.0179148		0.386719	0.0146577	0.000785763	0.00862517	0.000935862	0.00892647	0.01474		0.386719	0.0146577	0.0017466	0.00862517	0.32747	0.00629208	0.00892647	0.01474
0.38737	0.0146025	0.00363243	0.00749168	0.00102986	0.191773	0.0116506	0.00998462	0.0180129		0.38737	0.0146033	0.000733214	0.00860867	0.000934842	0.00889406	0.0147951		0.38737	0.0146033	0.00174687	0.00860867	0.327332	0.00629122	0.00889406	0.0147951
0.388021	0.0145697	0.00367938	0.00747947	0.00102989	0.191803	0.0116326	0.00995768	0.0177438		0.388021	0.0145704	0.000671627	0.00859755	0.000940087	0.00887236	0.0145893		0.388021	0.0145704	0.00173415	0.00859755	0.327638	0.00629642	0.00887236	0.0145893
0.388672	0.0145247	0.00382953	0.0074697	0.00102385	0.191872	0.0116376	0.00996072	0.0180673		0.388672	0.0145254	0.000613281	0.00858463	0.00094342	0.00886264	0.014795		0.388672	0.0145254	0.00177724	0.00858463	0.327584	0.00633207	0.00886264	0.014795
0.389323	0.0144522	0.00376586	0.00744407	0.00101437	0.191736	0.0115481	0.00995688	0.0177062		0.389323	0.0144529	0.000495553	0.00855376	0.000937802	0.00883504	0.0145623		0.389323	0.0144529	0.00171855	0.00855376	0.327348	0.0062782	0.00883504	0.0145623
0.389974	0.0144287	0.0038687	0.00744166	0.00101537	0.191676	0.0115954	0.00990908	0.0178827		0.389974	0.0144294	0.000413194	0.00854356	0.000946708	0.00881039	0.0146251		0.389974	0.0144294	0.00173512	0.00854356	0.327333	0.00630121	0.00881039	0.0146251
0.390625	0.01437	0.0039236	0.00742293	0.00100929	0.19159	0.0115533	0.00988513	0.0176969		0.390625	0.0143707	0.00034864	0.00851585	0.000948472	0.0087789	0.0145426		0.390625	0.0143707	0.00173977	0.00851585	0.32733	0.00628393	0.0087789	0.0145426
0.391276	0.0143449	0.00398296	0.00741559	0.00100899	0.191566	0.0115709	0.00986671	0.0178582		0.391276	0.0143456	0.000406828	0.00850612	0.000956142	0.00876415	0.0145905		0.391276	0.0143456	0.0017451	0.00850612	0.327372	0.00629691	0.00876415	0.0145905
0.391927	0.0142897	0.00392494	0.00739463	0.001002	0.191576	0.011519	0.00988858	0.0176153		0.391927	0.0142905	0.000474581	0.00848168	0.000954122	0.00875479	0.0144294		0.391927	0.0142905	0.00169803	0.00848168	0.32745	0.00625617	0.00875479	0.0144294
0.392578	0.0142429	0.00403952	0.00737918	0.00099751	0.191674	0.0115309	0.00984759	0.0176655		0.392578	0.0142438	0.000579609	0.00846705	0.000963651	0.00873219	0.0144046		0.392578	0.0142438	0.00173359	0.00846705	0.327495	0.00627785	0.00873219	0.0144046
0.393229	0.0142168	0.00403674	0.00737191	0.000998983	0.191776	0.0115396	0.00980073	0.017573		0.393229	0.0142177	0.000642212	0.00845638	0.000974155	0.00870684	0.0144495		0.393229	0.0142177	0.00171807	0.00845638	0.32742	0.00626127	0.00870684	0.0144495
0.39388	0.0141668	0.00405857	0.00735122	0.00100056	0.191607	0.0114972	0.00979685	0.0175156		0.39388	0.0141677	0.000692303	0.00843308	0.000985618	0.00869161	0.0143957		0.39388	0.0141677	0.00171871	0.00843308	0.327383	0.00623046	0.00869161	0.0143957
0.394531	0.0141424	0.00410522	0.0073469	0.000996876	0.191587	0.0114942	0.00980095	0.0175899		0.394531	0.0141433	0.000743237	0.00842092	0.000995325	0.00868994	0.0144198		0.394531	0.0141433	0.00173353	0.00842092	0.327529	0.00623662	0.00868994	0.0144198
0.395182	0.0141065	0.00408129	0.00733074	0.000994902	0.191543	0.0114474	0.0097608	0.0173519		0.395182	0.0141073	0.000767616	0.00840285	0.00100448	0.00866432	0.0142249		0.395182	0.0141073	0.00172193	0.00840285	0.327573	0.00622534	0.00866432	0.0142249
0.395833	0.0140665	0.00417668	0.0073207	0.000992599	0.191454	0.0114535	0.00973264	0.0176238		0.395833	0.0140674	0.000810796	0.00839299	0.00101926	0.00865524	0.0144342		0.395833	0.0140674	0.00176021	0.00839299	0.327596	0.00623891	0.00865524	0.0144342
0.396484	0.0140314	0.00417689	0.0073097	0.000990933	0.191471	0.0114553	0.00969517	0.0172999		0.396484	0.0140321	0.000828448	0.00838269	0.0010316	0.00863244	0.0142		0.396484	0.0140321	0.00176004	0.00838269	0.327448	0.00623942	0.00863244	0.0142
0.397135	0.0139599	0.00407555	0.00728278	0.000981362	0.191505	0.0113726	0.00970235	0.0172919		0.397135	0.0139607	0.000820645	0.0083423	0.00102962	0.00861869	0.0140782		0.397135	0.0139607	0.00171885	0.0083423	0.327705	0.0061892	0.00861869	0.0140782
0.397786	0.0139549	0.00415214	0.0072844	0.000983232	0.191522	0.0114219	0.00965135	0.017044		0.397786	0.0139557	0.000839084	0.00834213	0.00104903	0.00861141	0.0139266		0.397786	0.0139557	0.00175512	0.00834213	0.327644	0.00624021	0.00861141	0.0139266
0.398438	0.0138889	0.00410596	0.0072615	0.000980895	0.191576	0.0113587	0.00960366	0.0173473		0.398438	0.0138898	0.000826576	0.00831577	0.00106156	0.00856812	0.0141472		0.398438	0.0138898	0.00174523	0.00831577	0.327596	0.00620669	0.00856812	0.0141472
0.399089	0.013879	0.00413494	0.00726123	0.000981404	0.191548	0.0113918	0.00958013	0.01715		0.399089	0.0138799	0.000821098	0.00831187	0.00107862	0.00855736	0.0140276		0.399089	0.0138799	0.00176679	0.00831187	0.327564	0.00621556	0.00855736	0.0140276
0.39974	0.0138406	0.0040529	0.00724673	0.000979984	0.191552	0.011339	0.009557	0.0171063		0.39974	0.0138415	0.000787855	0.00828487	0.00108534	0.00853489	0.013913		0.39974	0.0138415	0.001741	0.00828487	0.327501	0.00617347	0.00853489	0.013913
0.400391	0.0137962	0.00407273	0.00723156	0.000977876	0.191508	0.0113129	0.00952252	0.0168407		0.400391	0.013797	0.000775126	0.00826874	0.00110013	0.00851638	0.0137283		0.400391	0.013797	0.00176543	0.00826874	0.327674	0.00616003	0.00851638	0.0137283
0.401042	0.0137771	0.00406815	0.00722769	0.000976655	0.191427	0.0113245	0.00946297	0.0170125		0.401042	0.0137779	0.000750313	0.00826453	0.00111371	0.00847729	0.0137969		0.401042	0.0137779	0.00178261	0.00826453	0.327572	0.00616448	0.00847729	0.0137969
0.401693	0.0137173	0.00397807	0.00720565	0.000969577	0.19142	0.0112662	0.00943567	0.0170272		0.401693	0.0137182	0.000702638	0.00823976	0.00111089	0.00844913	0.0138265		0.401693	0.0137182	0.00175749	0.00823976	0.327555	0.006129	0.00844913	0.0138265
0.402344	0.0137015	0.00396691	0.00720692	0.000967166	0.191478	0.0112747	0.00939907	0.0169317		0.402344	0.0137023	0.000679136	0.00823526	0.00112235	0.00842062	0.0137521		0.402344	0.0137023	0.001775	0.00823526	0.327569	0.00613792	0.00842062	0.0137521
0.402995	0.0136428	0.00381264	0.00718714	0.000955355	0.191561	0.0112249	0.00936236	0.016688		0.402995	0.0136436	0.000623282	0.00820828	0.00110946	0.00838877	0.0135558		0.402995	0.0136436	0.00172287	0.00820828	0.327362	0.006079	0.00838877	0.0135558
0.403646	0.0136151	0.00380917	0.00718258	0.000957012	0.191548	0.011243	0.00932437	0.0166342		0.403646	0.0136159	0.000594862	0.0081975	0.00112172	0.00836182	0.0134812		0.403646	0.0136159	0.00174203	0.0081975	0.327426	0.0060749	0.00836182	0.0134812
0.404297	0.0135872	0.00381648	0.00717436	0.000954622	0.191551	0.0112584	0.00928661	0.016793		0.404297	0.013588	0.000560328	0.00818957	0.00112976	0.00833564	0.0135607		0.404297	0.013588	0.00176339	0.00818957	0.32758	0.00609041	0.00833564	0.0135607
0.404948	0.0135296	0.00369676	0.00714901	0.000946001	0.191534	0.011201	0.0092502	0.0165044		0.404948	0.0135303	0.000502297	0.00816295	0.00112009	0.00830109	0.0133661		0.404948	0.0135303	0.00172901	0.00816295	0.327658	0.00605245	0.00830109	0.0133661
0.405599	0.0135131	0.00360841	0.00714279	0.000944139	0.191647	0.0112044	0.00921365	0.0166234		0.405599	0.0135139	0.000449117	0.00815776	0.00111667	0.00827563	0.013384		0.405599	0.0135139	0.00170371	0.00815776	0.327711	0.00604658	0.00827563	0.013384
0.40625	0.0134611	0.00352953	0.00712914	0.000940062	0.191518	0.0111733	0.00918215	0.0163417		0.40625	0.0134619	0.000415941	0.00814157	0.00110942	0.00825177	0.0131814		0.40625	0.0134619	0.00168338	0.00814157	0.327706	0.00604168	0.00825177	0.0131814
0.406901	0.0134413	0.00349834	0.00712777	0.000940628	0.191519	0.0111765	0.00914564	0.0165524		0.406901	0.0134421	0.000470853	0.00813596	0.0011102	0.00821805	0.0132912		0.406901	0.0134421	0.00168633	0.00813596	0.327675	0.00604424	0.00821805	0.0132912
0.407552	0.0134333	0.00340461	0.00712239	0.000940297	0.191592	0.0111781	0.00913028	0.0162405		0.407552	0.0134342	0.000540905	0.00813379	0.00110313	0.00820562	0.013082		0.407552	0.0134342	0.00165727	0.00813379	0.327807	0.00604824	0.00820562	0.013082
0.408203	0.0133672	0.00320471	0.0070986	0.000934763	0.19143	0.0110948	0.00911555	0.016349		0.408203	0.013368	0.000585881	0.0081078	0.00107811	0.00818043	0.0130624		0.408203	0.013368	0.00157621	0.0081078	0.327622	0.0060025	0.00818043	0.0130624
0.408854	0.0133441	0.00318832	0.0070925	0.00093113	0.191488	0.0111319	0.00906755	0.016141		0.408854	0.013345	0.000650258	0.00810121	0.00107013	0.00814087	0.012979		0.408854	0.013345	0.00157679	0.00810121	0.327426	0.00602109	0.00814087	0.012979
0.409505	0.0133009	0.00308177	0.00707397	0.000928498	0.191557	0.0110987	0.00905452	0.0163184		0.409505	0.0133018	0.000691011	0.00808441	0.00105687	0.00812786	0.0131019		0.409505	0.0133018	0.0015363	0.00808441	0.327489	0.00601306	0.00812786	0.0131019
0.410156	0.0132828	0.00300883	0.00706787	0.000928143	0.19158	0.0111089	0.00902413	0.0161787		0.410156	0.0132836	0.000734469	0.00807948	0.00104391	0.00810089	0.0130004		0.410156	0.0132836	0.00151242	0.00807948	0.327669	0.00603482	0.00810089	0.0130004
0.410807	0.0132517	0.00286201	0.00705555	0.000924548	0.191522	0.0111047	0.00901077	0.0162756		0.410807	0.0132525	0.000743689	0.00806668	0.00101938	0.0080933	0.0129529		0.410807	0.0132525	0.00144315	0.00806668	0.327554	0.00603059	0.0080933	0.0129529
0.411458	0.0132137	0.00274888	0.00704421	0.000919668	0.191508	0.0110772	0.00898994	0.0161266		0.411458	0.0132145	0.000754039	0.0080512	0.00099641	0.00806939	0.0128466		0.411458	0.0132145	0.00138987	0.0080512	0.327546	0.00603098	0.00806939	0.0128466
0.412109	0.0131835	0.00265492	0.00703476	0.000914899	0.191464	0.0110761	0.00895452	0.0159148		0.412109	0.0131844	0.000759673	0.00803818	0.000971859	0.00804138	0.0127447		0.412109	0.0131844	0.0013447	0.00803818	0.327611	0.00604156	0.00804138	0.0127447
0.41276	0.0131435	0.00252618	0.00702136	0.000911069	0.191531	0.0110596	0.0089519	0.0159699		0.41276	0.0131443	0.000738356	0.00802354	0.000942511	0.00803351	0.0127126		0.41276	0.0131443	0.00127799	0.00802354	0.327595	0.00603191	0.00803351	0.0127126
0.413411	0.0131225	0.00242691	0.00701655	0.00090809	0.191636	0.0110621	0.00892206	0.0159404		0.413411	0.0131234	0.000712006	0.00801255	0.000913248	0.00801111	0.01268		0.413411	0.0131234	0.00121944	0.00801255	0.327567	0.00604159	0.00801111	0.01268
0.414062	0.0130816	0.00228483	0.00699912	0.0009053	0.191613	0.0110312	0.00891855	0.0159764		0.414062	0.0130825	0.000662687	0.00799947	0.000879097	0.00800989	0.0126993		0.414062	0.0130825	0.00114118	0.00799947	0.327638	0.00602655	0.00800989	0.0126993
0.414714	0.01306	0.00220118	0.00698859	0.000902036	0.191557	0.0110384	0.00891371	0.0157295		0.414714	0.0130609	0.000610909	0.0080007	0.000845085	0.00799567	0.012554		0.414714	0.0130609	0.00108564	0.0080007	0.327515	0.00604895	0.00799567	0.012554
0.415365	0.0130366	0.00206108	0.00698323	0.000899563	0.191508	0.0110301	0.00890894	0.0158783		0.415365	0.0130375	0.00051511	0.00798995	0.000803956	0.00798799	0.0126168		0.415365	0.0130375	0.000985283	0.00798995	0.327466	0.00606161	0.00798799	0.0126168
0.416016	0.0129986	0.00194653	0.00696501	0.000895869	0.191527	0.0109761	0.00899946	0.0159131		0.416016	0.0129994	0.000428612	0.00797095	0.00076826	0.00802833	0.0126951		0.416016	0.0129994	0.000904035	0.00797095	0.327308	0.0060463	0.00802833	0.0126951
0.416667	0.0129766	0.00184434	0.00695982	0.000894687	0.191503	0.0108723	0.00893132	0.0151126		0.416667	0.0129775	0.00035499	0.007965	0.000743425	0.00798697	0.0121635		0.416667	0.0129775	0.000837859	0.007965	0.327287	0.00592371	0.00798697	0.0121635
0.417318	0.0129342	0.00187636	0.00695363	0.000892066	0.191509	0.0107342	0.00880974	0.0139342		0.417318	0.0129351	0.000352183	0.00795032	0.000735068	0.00793287	0.0113388		0.417318	0.0129351	0.000870348	0.00795032	0.327146	0.00578064	0.00793287	0.0113388
0.417969	0.0129082	0.00188957	0.00694911	0.000888896	0.191518	0.0106732	0.00878927	0.0138191		0.417969	0.0129091	0.000345792	0.00794556	0.000732411	0.00791391	0.0112526		0.417969	0.0129091	0.000885938	0.00794556	0.327115	0.00571341	0.00791391	0.0112526
0.41862	0.0128723	0.00188726	0.00693083	0.000887196	0.191439	0.0106042	0.00877981	0.0137975		0.41862	0.0128732	0.000340131	0.0079286	0.000730824	0.00790916	0.0112306		0.41862	0.0128732	0.000898628	0.0079286	0.32722	0.00566974	0.00790916	0.0112306
0.419271	0.012852	0.00184492	0.00692153	0.000888226	0.191341	0.0105487	0.00876072	0.0137595		0.419271	0.012853	0.000325932	0.00791976	0.00073162	0.00790105	0.0111812		0.419271	0.012853	0.000888887	0.00791976	0.327213	0.00564807	0.00790105	0.0111812
0.419922	0.0128181	0.00186053	0.00691258	0.000885844	0.191346	0.0105232	0.00872423	0.013706		0.419922	0.0128191	0.000328442	0.00790647	0.000729608	0.00787431	0.011135		0.419922	0.0128191	0.000921092	0.00790647	0.327289	0.00564793	0.00787431	0.011135
0.420573	0.0127598	0.00184159	0.00689352	0.000880563	0.191379	0.0104724	0.00872306	0.0136898		0.420573	0.0127607	0.000321345	0.00788741	0.000725125	0.00787878	0.0110796		0.420573	0.0127607	0.000930038	0.00788741	0.327364	0.00562254	0.00787878	0.0110796
0.421224	0.0127417	0.00185387	0.00688979	0.000881528	0.191433	0.0104576	0.00868573	0.0136383		0.421224	0.0127426	0.000326117	0.00788271	0.00072609	0.00784841	0.0110871		0.421224	0.0127426	0.000953955	0.00788271	0.327399	0.00562012	0.00784841	0.0110871
0.421875	0.012705	0.00179747	0.00687381	0.000877516	0.191388	0.0103995	0.00866083	0.0136173		0.421875	0.0127059	0.000318471	0.00786451	0.000722935	0.00783413	0.0110413		0.421875	0.0127059	0.000936676	0.00786451	0.327387	0.00558247	0.00783413	0.0110413
0.422526	0.0126781	0.00178815	0.00686451	0.00087416	0.191382	0.0103747	0.00864074	0.0135944		0.422526	0.0126789	0.000321768	0.00785764	0.000720385	0.00782199	0.0110461		0.422526	0.0126789	0.000942895	0.00785764	0.327497	0.00556714	0.00782199	0.0110461
0.423177	0.0126816	0.00179457	0.00687014	0.000879237	0.19144	0.0103851	0.00862178	0.0135902		0.423177	0.0126825	0.000328772	0.00785699	0.000724458	0.00780435	0.0110385		0.423177	0.0126825	0.000953256	0.00785699	0.32749	0.00557152	0.00780435	0.0110385
0.423828	0.0126282	0.00175602	0.00684335	0.000877755	0.191413	0.0103327	0.00861681	0.0135764		0.423828	0.012629	0.00032938	0.00782294	0.000722998	0.00780712	0.0109986		0.423828	0.012629	0.0009364	0.00782294	0.327562	0.00552588	0.00780712	0.0109986
0.424479	0.0126325	0.00176929	0.00684785	0.000876002	0.191433	0.0103464	0.00857302	0.013559		0.424479	0.0126334	0.000342135	0.00783029	0.000721881	0.00778069	0.0109919		0.424479	0.0126334	0.000946256	0.00783029	0.327406	0.00551888	0.00778069	0.0109919
0.42513	0.0125738	0.00171792	0.00682548	0.000871367	0.191461	0.0102862	0.00855448	0.0135071		0.42513	0.0125748	0.000342445	0.00780388	0.000717641	0.00776117	0.0109357		0.42513	0.0125748	0.000914687	0.00780388	0.327443	0.0054646	0.00776117	0.0109357
0.425781	0.0125652	0.00174395	0.00682246	0.000870826	0.191503	0.0102858	0.0085459	0.0135148		0.425781	0.0125661	0.000361052	0.00780036	0.000717639	0.00775619	0.0109578		0.425781	0.0125661	0.000921313	0.00780036	0.327422	0.00546614	0.00775619	0.0109578
0.426432	0.0125263	0.00174919	0.00681147	0.00086989	0.191513	0.0102642	0.00851609	0.0134798		0.426432	0.0125273	0.000375544	0.00778704	0.000717023	0.00772319	0.010927		0.426432	0.0125273	0.000911613	0.00778704	0.327475	0.00544542	0.00772319	0.010927
0.427083	0.0124915	0.00170502	0.00679679	0.000868147	0.191543	0.0102467	0.00851647	0.0134491		0.427083	0.0124925	0.00037993	0.00777641	0.000715345	0.00772695	0.0108865		0.427083	0.0124925	0.000876125	0.00777641	0.327386	0.0054266	0.00772695	0.0108865
0.427734	0.0124745	0.00170424	0.00679147	0.000869401	0.191535	0.0102464	0.00847554	0.0134508		0.427734	0.0124755	0.000389886	0.00777154	0.000716613	0.00769475	0.0108757		0.427734	0.0124755	0.000853048	0.00777154	0.327406	0.0054331	0.00769475	0.0108757
0.428385	0.0124174	0.00166753	0.00677396	0.000867177	0.19148	0.0102097	0.0084837	0.0134613		0.428385	0.0124184	0.000395958	0.00775312	0.000714658	0.00768572	0.010909		0.428385	0.0124184	0.000819668	0.00775312	0.327455	0.00542345	0.00768572	0.010909
0.429036	0.0124219	0.00169067	0.00677943	0.000872879	0.191493	0.0102324	0.0084707	0.0134716		0.429036	0.0124229	0.000414838	0.00775671	0.00071934	0.00767415	0.0108877		0.429036	0.0124229	0.000810741	0.00775671	0.327506	0.00544963	0.00767415	0.0108877
0.429688	0.0123716	0.00167504	0.0067597	0.00086884	0.19143	0.010185	0.00844517	0.0134167		0.429688	0.0123725	0.000414807	0.00773676	0.000715931	0.00764294	0.0108195		0.429688	0.0123725	0.00077115	0.00773676	0.327271	0.00543504	0.00764294	0.0108195
0.430339	0.012358	0.00166054	0.00675837	0.000868472	0.1914	0.0101773	0.00841909	0.0134406		0.430339	0.0123589	0.000407579	0.00772555	0.00071598	0.00762364	0.0108186		0.430339	0.0123589	0.000721331	0.00772555	0.327131	0.00544147	0.00762364	0.0108186
0.43099	0.0123702	0.00167806	0.00675659	0.000871519	0.191459	0.0101945	0.00841387	0.0134158		0.43099	0.0123711	0.000407822	0.00773287	0.000718846	0.00761851	0.0108099		0.43099	0.0123711	0.000688713	0.00773287	0.327107	0.00546029	0.00761851	0.0108099
0.431641	0.012293	0.00160616	0.00672438	0.000863018	0.191421	0.0101272	0.00839324	0.0133362		0.431641	0.012294	0.000386578	0.00770012	0.000711534	0.00758978	0.0107509		0.431641	0.012294	0.000623398	0.00770012	0.327241	0.00541525	0.00758978	0.0107509
0.432292	0.0123055	0.00166322	0.00673091	0.000867194	0.191392	0.0101593	0.00837579	0.0133584		0.432292	0.0123064	0.000384571	0.00770336	0.000715404	0.00757066	0.0107556		0.432292	0.0123064	0.000592659	0.00770336	0.327519	0.00545116	0.00757066	0.0107556
0.432943	0.0122365	0.00160609	0.00670407	0.000862117	0.191395	0.0100892	0.00833717	0.0133063		0.432943	0.0122375	0.000349804	0.00767663	0.000710833	0.00753516	0.0107412		0.432943	0.0122375	0.000518496	0.00767663	0.327314	0.00541925	0.00753516	0.0107412
0.433594	0.0122294	0.00161784	0.00670537	0.000860028	0.191467	0.0101055	0.00831931	0.0132994		0.433594	0.0122304	0.000327775	0.00768156	0.000709815	0.00752502	0.0107029		0.433594	0.0122304	0.000469878	0.00768156	0.327398	0.00543843	0.00752502	0.0107029
0.434245	0.0122145	0.00164554	0.00670386	0.000860147	0.191391	0.0101028	0.0083061	0.0133277		0.434245	0.0122154	0.000299836	0.00767505	0.000710406	0.00751488	0.0107014		0.434245	0.0122154	0.000418768	0.00767505	0.327307	0.00545724	0.00751488	0.0107014
0.434896	0.0121353	0.00160401	0.00667715	0.000851027	0.191369	0.0100487	0.00828974	0.0132647		0.434896	0.0121362	0.000256121	0.00764382	0.000702628	0.0074974	0.0106347		0.434896	0.0121362	0.000350436	0.00764382	0.327211	0.00544114	0.0074974	0.0106347
0.435547	0.0121567	0.0016167	0.00669512	0.000852955	0.191426	0.0100874	0.00825566	0.0132941		0.435547	0.0121576	0.000209429	0.00765889	0.000705257	0.00747266	0.0106541		0.435547	0.0121576	0.00028703	0.00765889	0.327322	0.00546684	0.00747266	0.0106541
0.436198	0.0120829	0.00157889	0.00666019	0.000845546	0.191419	0.0100388	0.00821372	0.0132003		0.436198	0.0120837	0.000145389	0.0076242	0.000699222	0.00743879	0.0105835		0.436198	0.0120837	0.000207206	0.0076242	0.327241	0.00543655	0.00743879	0.0105835
0.436849	0.0120884	0.00161801	0.0066711	0.000845808	0.191294	0.0100735	0.00819419	0.0131921		0.436849	0.0120892	8.42575e-05	0.0076265	0.000699944	0.00742531	0.0105593		0.436849	0.0120892	0.000137286	0.0076265	0.327364	0.00546574	0.00742531	0.0105593
0.4375	0.0120728	0.00161352	0.00665937	0.000848316	0.191431	0.0100675	0.00818786	0.0132414		0.4375	0.0120736	3.74943e-05	0.00761346	0.000702304	0.00741622	0.0106215		0.4375	0.0120736	8.56507e-05	0.00761346	0.327241	0.00546116	0.00741622	0.0106215
0.438151	0.0120277	0.00160393	0.00664659	0.00084287	0.191409	0.0100405	0.00816123	0.0132474		0.438151	0.0120286	7.89386e-05	0.00759685	0.000697512	0.00739284	0.0105932		0.438151	0.0120286	0.000128075	0.00759685	0.327293	0.00544947	0.00739284	0.0105932
0.438802	0.0120249	0.00162913	0.00665168	0.000845527	0.191429	0.0100519	0.00811837	0.0132375		0.438802	0.0120258	0.000140922	0.00760203	0.000700148	0.00736479	0.0105526		0.438802	0.0120258	0.000196002	0.00760203	0.327105	0.00545711	0.00736479	0.0105526
0.439453	0.0119794	0.00158112	0.00663176	0.000843518	0.191392	0.0100036	0.0081175	0.0131844		0.439453	0.0119802	0.000195021	0.0075756	0.000698354	0.0073605	0.0105408		0.439453	0.0119802	0.000258552	0.0075756	0.327094	0.0054029	0.0073605	0.0105408
0.440104	0.0119735	0.00164066	0.00662637	0.000844392	0.191376	0.0100162	0.0080822	0.0132159		0.440104	0.0119744	0.000246461	0.00756785	0.000700117	0.00733433	0.0105863		0.440104	0.0119744	0.000324697	0.00756785	0.327269	0.00539226	0.00733433	0.0105863
0.440755	0.0119575	0.00162972	0.00662191	0.000848826	0.191346	0.0100011	0.0080836	0.0131835		0.440755	0.0119585	0.00028655	0.00756005	0.000704193	0.00733483	0.01055		0.440755	0.0119585	0.000382278	0.00756005	0.327132	0.00537069	0.00733483	0.01055
0.441406	0.0119152	0.00159141	0.00660758	0.000846808	0.191336	0.00995835	0.00802816	0.0131293		0.441406	0.011916	0.000312872	0.00753386	0.000702882	0.0072951	0.0104837		0.441406	0.011916	0.000426725	0.00753386	0.327206	0.00533564	0.0072951	0.0104837
0.442057	0.0119233	0.00165824	0.00661219	0.000847305	0.191299	0.00997563	0.00801663	0.0131813		0.442057	0.0119241	0.000354982	0.00754146	0.000704642	0.00729449	0.01051		0.442057	0.0119241	0.000498003	0.00754146	0.327101	0.00535348	0.00729449	0.01051
0.442708	0.0118468	0.00161184	0.00658247	0.000842965	0.19126	0.00990517	0.00800431	0.0131367		0.442708	0.0118477	0.000368001	0.00751252	0.000700952	0.00728143	0.0104783		0.442708	0.0118477	0.000536013	0.00751252	0.32717	0.00530988	0.00728143	0.0104783
0.443359	0.0118479	0.00165594	0.00658783	0.000844253	0.191339	0.00990967	0.0079606	0.01317		0.443359	0.0118488	0.00039598	0.00751855	0.00070309	0.00725397	0.0105057		0.443359	0.0118488	0.00060212	0.00751855	0.327281	0.00532357	0.00725397	0.0105057
0.44401	0.0118192	0.00162215	0.0065709	0.000847579	0.191275	0.00986937	0.00796665	0.0131333		0.44401	0.0118201	0.000394986	0.00750434	0.000706126	0.00725163	0.0104523		0.44401	0.0118201	0.000627412	0.00750434	0.327189	0.00529337	0.00725163	0.0104523
0.444661	0.0118026	0.0016492	0.00656929	0.000845944	0.19135	0.00986849	0.00791621	0.0130582		0.444661	0.0118036	0.000409973	0.0074984	0.000705828	0.0072133	0.0104485		0.444661	0.0118036	0.000683816	0.0074984	0.327335	0.00530549	0.0072133	0.0104485
0.445312	0.0118126	0.00169414	0.00657229	0.000846383	0.191393	0.0098849	0.00792843	0.0131562		0.445312	0.0118136	0.000425256	0.00750208	0.000707409	0.00721864	0.0104682		0.445312	0.0118136	0.000744927	0.00750208	0.32738	0.00531823	0.00721864	0.0104682
0.445964	0.0117475	0.00167005	0.00654422	0.000842639	0.191335	0.00984787	0.00790324	0.0131079		0.445964	0.0117484	0.0004183	0.0074746	0.000704579	0.00719302	0.0104401		0.445964	0.0117484	0.000769095	0.0074746	0.327486	0.00528305	0.00719302	0.0104401
0.446615	0.0117469	0.00169401	0.00654529	0.000840942	0.191355	0.00986826	0.00786926	0.0130827		0.446615	0.0117477	0.000412818	0.00747718	0.000704208	0.00717186	0.0104499		0.446615	0.0117477	0.000803681	0.00747718	0.327415	0.00528323	0.00717186	0.0104499
0.447266	0.0117105	0.00167997	0.00652445	0.000840077	0.191365	0.00984773	0.00786238	0.0130988		0.447266	0.0117113	0.000397686	0.00745564	0.000703968	0.00716714	0.0104689		0.447266	0.0117113	0.000817656	0.00745564	0.32745	0.00524631	0.00716714	0.0104689
0.447917	0.0116964	0.00171844	0.00652668	0.000836692	0.191378	0.00985842	0.00783143	0.0130655		0.447917	0.0116972	0.000394866	0.0074553	0.000702046	0.00714587	0.0104363		0.447917	0.0116972	0.000857314	0.0074553	0.327543	0.00525281	0.00714587	0.0104363
0.448568	0.0116615	0.00174393	0.00651795	0.000835014	0.191348	0.00984844	0.00783039	0.0130904		0.448568	0.0116623	0.000385518	0.00744686	0.000701096	0.0071422	0.0104383		0.448568	0.0116623	0.000883048	0.00744686	0.327676	0.00525949	0.0071422	0.0104383
0.449219	0.0116384	0.00175299	0.00650791	0.000833557	0.191351	0.00982878	0.00780799	0.0130441		0.449219	0.0116392	0.000374977	0.00743778	0.000700649	0.00712202	0.0104576		0.449219	0.0116392	0.00090622	0.00743778	0.327529	0.0052617	0.00712202	0.0104576
0.44987	0.0116314	0.00175523	0.00650625	0.000832932	0.191301	0.00982073	0.00777125	0.0130033		0.44987	0.0116322	0.000361389	0.0074365	0.000700594	0.00709156	0.0104345		0.44987	0.0116322	0.000917072	0.0074365	0.327396	0.00525898	0.00709156	0.0104345
0.450521	0.0115778	0.00177993	0.00648451	0.000830245	0.191202	0.00978736	0.00779465	0.0130149		0.450521	0.0115786	0.000355543	0.00741949	0.000699041	0.00710491	0.0104443		0.450521	0.0115786	0.000938011	0.00741949	0.327372	0.00524162	0.00710491	0.0104443
0.451172	0.0115781	0.0017878	0.00648838	0.000831697	0.191334	0.00979496	0.00775359	0.0129736		0.451172	0.0115789	0.000347727	0.00742091	0.000701275	0.00706903	0.0104085		0.451172	0.0115789	0.000946626	0.00742091	0.327582	0.00524558	0.00706903	0.0104085
0.451823	0.0115432	0.00182626	0.00647328	0.000827217	0.191471	0.00976896	0.00774999	0.0129612		0.451823	0.011544	0.000346371	0.00740937	0.000699058	0.0070616	0.0104347		0.451823	0.011544	0.00096648	0.00740937	0.327566	0.00524404	0.0070616	0.0104347
0.452474	0.0115412	0.00181265	0.00647331	0.000828912	0.19144	0.00976617	0.00771753	0.0129674		0.452474	0.0115419	0.000336877	0.00741246	0.000701515	0.00704404	0.0104646		0.452474	0.0115419	0.000955474	0.00741246	0.327472	0.00525056	0.00704404	0.0104646
0.453125	0.0115252	0.00187496	0.00647452	0.000829649	0.191539	0.00976799	0.0077009	0.0129759		0.453125	0.0115259	0.000341818	0.0074082	0.000703696	0.0070304	0.0104689		0.453125	0.0115259	0.000977818	0.0074082	0.327698	0.00527942	0.0070304	0.0104689
0.453776	0.0114774	0.00188219	0.00645612	0.000827279	0.191521	0.00972442	0.00771963	0.0129259		0.453776	0.0114781	0.000338832	0.00738874	0.000702137	0.00704083	0.0104311		0.453776	0.0114781	0.000968164	0.00738874	0.327608	0.00527694	0.00704083	0.0104311
0.454427	0.0114817	0.0019379	0.0064596	0.000830399	0.191517	0.00974643	0.0076871	0.0129599		0.454427	0.0114824	0.000350206	0.00739277	0.000706923	0.00701644	0.0104683		0.454427	0.0114824	0.000988817	0.00739277	0.327517	0.00529832	0.00701644	0.0104683
0.455078	0.0114395	0.00189225	0.00644121	0.000825569	0.191469	0.00972535	0.00767032	0.0129068		0.455078	0.0114402	0.000344309	0.00738042	0.000702981	0.00700452	0.010419		0.455078	0.0114402	0.000941972	0.00738042	0.327348	0.00528072	0.00700452	0.010419
0.455729	0.0114348	0.00194627	0.00644122	0.000827141	0.191408	0.00974144	0.00765444	0.0129054		0.455729	0.0114356	0.000355434	0.00737797	0.000706278	0.00699648	0.0104066		0.455729	0.0114356	0.000947629	0.00737797	0.32724	0.00529039	0.00699648	0.0104066
0.45638	0.0114137	0.00199144	0.00643357	0.000824091	0.191539	0.00973005	0.00764414	0.0129496		0.45638	0.0114145	0.0003697	0.00736943	0.000705492	0.00698258	0.0104841		0.45638	0.0114145	0.000954603	0.00736943	0.327429	0.00529448	0.00698258	0.0104841
0.457031	0.0113951	0.00200426	0.00642727	0.000823402	0.191582	0.00969096	0.00765097	0.0129756		0.457031	0.0113958	0.000375864	0.00736758	0.000705815	0.00698716	0.0104915		0.457031	0.0113958	0.000940773	0.00736758	0.327498	0.00529306	0.00698716	0.0104915
0.457682	0.0113941	0.00203444	0.00643018	0.000825245	0.191482	0.00969107	0.00761709	0.0129513		0.457682	0.0113949	0.000391	0.00736369	0.000709323	0.00696409	0.0105131		0.457682	0.0113949	0.000948061	0.00736369	0.327576	0.00531364	0.00696409	0.0105131
0.458333	0.0113385	0.00201773	0.00640776	0.000817917	0.19143	0.00965147	0.00760381	0.0128814		0.458333	0.0113393	0.000397298	0.00734112	0.00070436	0.00694836	0.0104781		0.458333	0.0113393	0.000922359	0.00734112	0.32734	0.00529376	0.00694836	0.0104781
0.458984	0.0113448	0.00208458	0.00641396	0.000817448	0.191439	0.0096724	0.0076026	0.0129771		0.458984	0.0113456	0.00041515	0.00734377	0.000706661	0.00694879	0.0105448		0.458984	0.0113456	0.000929633	0.00734377	0.327539	0.00532049	0.00694879	0.0105448
0.459635	0.0113165	0.00209016	0.00640254	0.000814024	0.191501	0.00965619	0.00759572	0.0129979		0.459635	0.0113172	0.000419794	0.00733396	0.000705631	0.00693864	0.0105687		0.459635	0.0113172	0.000908137	0.00733396	0.32756	0.00530521	0.00693864	0.0105687
0.460286	0.0113052	0.00211485	0.00640418	0.000815037	0.191483	0.00965423	0.00759214	0.0130088		0.460286	0.0113059	0.00043426	0.00732448	0.000708127	0.00693761	0.0106509		0.460286	0.0113059	0.000904466	0.00732448	0.32739	0.00530735	0.00693761	0.0106509
0.460938	0.0112816	0.0020935	0.00640367	0.00081388	0.19145	0.00963677	0.00755588	0.0129217		0.460938	0.0112823	0.000428669	0.00731495	0.000708753	0.006909	0.0105832		0.460938	0.0112823	0.000874044	0.00731495	0.327523	0.00528142	0.006909	0.0105832
0.461589	0.0112346	0.00211097	0.00638248	0.000812767	0.191318	0.00961277	0.00755771	0.0129764		0.461589	0.0112353	0.000424676	0.00728777	0.000709435	0.00690384	0.0105512		0.461589	0.0112353	0.00085958	0.00728777	0.327383	0.00525916	0.00690384	0.0105512
0.46224	0.0112676	0.00219673	0.00639369	0.000821584	0.191292	0.00965776	0.00756151	0.013104		0.46224	0.0112682	0.000430076	0.0072987	0.000721087	0.0069074	0.0106718		0.46224	0.0112682	0.000875246	0.0072987	0.327415	0.00527719	0.0069074	0.0106718
0.462891	0.0112125	0.00217297	0.00637178	0.000814763	0.191243	0.00961423	0.0075326	0.0129964		0.462891	0.0112132	0.000411086	0.00727454	0.000716731	0.0068789	0.0106341		0.462891	0.0112132	0.000846399	0.00727454	0.327365	0.00524949	0.0068789	0.0106341
0.463542	0.0112292	0.00218359	0.00638005	0.000818799	0.191258	0.00961798	0.00752611	0.0130243		0.463542	0.0112299	0.000390285	0.00728422	0.000721934	0.00687843	0.0106677		0.463542	0.0112299	0.00082976	0.00728422	0.327273	0.00525612	0.00687843	0.0106677
0.464193	0.011193	0.00221137	0.0063716	0.00081774	0.191302	0.0095966	0.00752346	0.0131312		0.464193	0.0111937	0.000366668	0.00727266	0.000723794	0.00686414	0.0108347		0.464193	0.0111937	0.000823465	0.00727266	0.327323	0.00523783	0.00686414	0.0108347
0.464844	0.0111581	0.00222133	0.00635509	0.000813884	0.191211	0.0095698	0.00751041	0.0131031		0.464844	0.0111588	0.000337769	0.00726244	0.000723155	0.00684906	0.0108603		0.464844	0.0111588	0.000813981	0.00726244	0.327294	0.00520613	0.00684906	0.0108603
0.465495	0.0111864	0.00231882	0.00637153	0.000814725	0.191247	0.0095996	0.00752134	0.0131333		0.465495	0.0111871	0.000313677	0.00727695	0.000729521	0.00685577	0.0109265		0.465495	0.0111871	0.000835868	0.00727695	0.327453	0.00522816	0.00685577	0.0109265
0.466146	0.0111123	0.00221915	0.0063402	0.000803752	0.191173	0.00953779	0.00747071	0.013096		0.466146	0.011113	0.000259814	0.00724384	0.000720277	0.00681259	0.0108623		0.466146	0.011113	0.000787803	0.00724384	0.327401	0.00517812	0.00681259	0.0108623
0.466797	0.0111197	0.0023125	0.00634917	0.000804498	0.191393	0.00956014	0.00748369	0.0132777		0.466797	0.0111204	0.000217441	0.00725515	0.000726691	0.00681804	0.0109997		0.466797	0.0111204	0.000811048	0.00725515	0.327205	0.00518818	0.00681804	0.0109997
0.467448	0.011076	0.00226685	0.00633189	0.00080012	0.191383	0.00951287	0.00747226	0.0132771		0.467448	0.0110766	0.000148811	0.00723494	0.000724132	0.00680109	0.0110137		0.467448	0.0110766	0.000782236	0.00723494	0.327296	0.00516331	0.00680109	0.0110137
0.468099	0.0110699	0.0023147	0.00632946	0.000800285	0.191433	0.00951779	0.00746662	0.0132683		0.468099	0.0110704	8.34301e-05	0.00723393	0.000729255	0.00679105	0.0110259		0.468099	0.0110704	0.000793535	0.00723393	0.327401	0.00517178	0.00679105	0.0110259
0.46875	0.0110755	0.00237464	0.00633452	0.00080084	0.191417	0.00952793	0.00745982	0.0133493		0.46875	0.0110761	3.49669e-05	0.00723771	0.000734513	0.00678858	0.0110756		0.46875	0.0110761	0.000810715	0.00723771	0.327505	0.00518006	0.00678858	0.0110756
0.469401	0.0110075	0.00227658	0.00630751	0.000791539	0.191358	0.00946858	0.00742793	0.0133402		0.469401	0.0110081	7.67364e-05	0.00720498	0.00072611	0.00675435	0.0111594		0.469401	0.0110081	0.00077298	0.00720498	0.327342	0.0051358	0.00675435	0.0111594
0.470052	0.0110269	0.00235204	0.00631952	0.000798219	0.191405	0.00949761	0.00745304	0.0135169		0.470052	0.0110274	0.000143035	0.00721963	0.000739207	0.00677056	0.011343		0.470052	0.0110274	0.000801383	0.00721963	0.327137	0.00517374	0.00677056	0.011343
0.470703	0.0109816	0.00231232	0.00630213	0.000790712	0.191415	0.00947513	0.00742745	0.013506		0.470703	0.0109822	0.000201065	0.0072059	0.000736037	0.00674971	0.0114701		0.470703	0.0109822	0.000792331	0.0072059	0.327061	0.00516818	0.00674971	0.0114701
0.471354	0.01098	0.00231296	0.00629972	0.000792462	0.19145	0.00947551	0.00741868	0.0136639		0.471354	0.0109806	0.000250278	0.00720345	0.000743079	0.00673911	0.0116294		0.471354	0.0109806	0.000798766	0.00720345	0.327157	0.0051741	0.00673911	0.0116294
0.472005	0.0109911	0.00236511	0.00630497	0.000795515	0.191431	0.00949377	0.00742583	0.0137337		0.472005	0.0109916	0.000294665	0.00720779	0.000753328	0.00673994	0.0116728		0.472005	0.0109916	0.000824948	0.00720779	0.327224	0.00520477	0.00673994	0.0116728
0.472656	0.0109334	0.00231161	0.00627947	0.000789718	0.191233	0.00945835	0.00740401	0.0137109		0.472656	0.0109338	0.000324063	0.00717868	0.000751329	0.00671639	0.0116602		0.472656	0.0109338	0.000816171	0.00717868	0.32747	0.00519386	0.00671639	0.0116602
0.473307	0.0109588	0.00235762	0.00629524	0.000798693	0.191311	0.00948564	0.00742649	0.0138824		0.473307	0.0109594	0.000359784	0.00719409	0.000767125	0.0067296	0.0118672		0.473307	0.0109594	0.000841047	0.00719409	0.327563	0.00524066	0.0067296	0.0118672
0.473958	0.0109041	0.0023273	0.00627525	0.000794867	0.19121	0.00946082	0.00739771	0.0139018		0.473958	0.0109046	0.000381814	0.00716259	0.000769402	0.0067029	0.0118654		0.473958	0.0109046	0.000842044	0.00716259	0.327356	0.00523546	0.0067029	0.0118654
0.474609	0.0109094	0.00233449	0.00627496	0.000796211	0.191215	0.00947232	0.00738551	0.0139719		0.474609	0.0109099	0.000400018	0.00716159	0.000778834	0.00669312	0.0119869		0.474609	0.0109099	0.000857152	0.00716159	0.327185	0.00524463	0.00669312	0.0119869
0.47526	0.0109077	0.00233558	0.00627577	0.000797304	0.191359	0.00947461	0.00740429	0.0140927		0.47526	0.0109081	0.000419201	0.00716323	0.000787663	0.00669976	0.0120984		0.47526	0.0109081	0.000875438	0.00716323	0.327309	0.00524527	0.00669976	0.0120984
0.475911	0.0108849	0.0022673	0.0062618	0.000793957	0.191276	0.00945063	0.00739058	0.0142406		0.475911	0.0108854	0.000418867	0.00714732	0.000789279	0.00668388	0.0123229		0.475911	0.0108854	0.000868269	0.00714732	0.327194	0.0052174	0.00668388	0.0123229
0.476562	0.0108924	0.00231116	0.00626426	0.000796258	0.191379	0.00946873	0.00740204	0.0144179		0.476562	0.0108929	0.0004356	0.00715353	0.000804043	0.00668951	0.0126655		0.476562	0.0108929	0.000907266	0.00715353	0.327251	0.00523464	0.00668951	0.0126655
0.477214	0.0108458	0.00225357	0.00624615	0.000793327	0.191468	0.00944032	0.0073643	0.0142101		0.477214	0.0108463	0.00042741	0.00712487	0.000806362	0.00666228	0.012438		0.477214	0.0108463	0.000906747	0.00712487	0.327046	0.0052075	0.00666228	0.012438
0.477865	0.0108535	0.00224399	0.00625214	0.000793491	0.191609	0.00947008	0.00738197	0.014457		0.477865	0.0108539	0.000422313	0.00713764	0.000816513	0.00666886	0.0127748		0.477865	0.0108539	0.000924554	0.00713764	0.327303	0.00521773	0.00666886	0.0127748
0.478516	0.0108332	0.00225755	0.00624767	0.000792004	0.191692	0.00948721	0.00737666	0.0145874		0.478516	0.0108337	0.000420151	0.00713038	0.000827729	0.00666047	0.0130184		0.478516	0.0108337	0.000954231	0.00713038	0.327311	0.00522835	0.00666047	0.0130184
0.479167	0.0107989	0.00217191	0.00623316	0.000787556	0.191636	0.00946413	0.00736403	0.0146906		0.479167	0.0107994	0.000400244	0.00712097	0.000828431	0.00665457	0.0131404		0.479167	0.0107994	0.000942433	0.00712097	0.327285	0.00520892	0.00665457	0.0131404
0.479818	0.0108178	0.00219145	0.0062391	0.000790729	0.19159	0.00948946	0.00737586	0.0150978		0.479818	0.0108182	0.000397446	0.00713299	0.000844283	0.00666098	0.0134197		0.479818	0.0108182	0.000979474	0.00713299	0.327395	0.00524867	0.00666098	0.0134197
0.480469	0.0107527	0.00211067	0.00622028	0.000783387	0.191688	0.00944885	0.00735263	0.0150692		0.480469	0.0107532	0.000380513	0.00710499	0.000843792	0.00664714	0.0136241		0.480469	0.0107532	0.000969404	0.00710499	0.32752	0.00523339	0.00664714	0.0136241
0.48112	0.0107775	0.00210556	0.00623194	0.000787845	0.191594	0.00948574	0.00737483	0.0154394		0.48112	0.0107781	0.000376554	0.00711882	0.000859503	0.00666356	0.0140626		0.48112	0.0107781	0.000991488	0.00711882	0.327416	0.00526138	0.00666356	0.0140626
0.481771	0.0107423	0.00206351	0.00621939	0.000784945	0.191609	0.0094588	0.00738238	0.0155169		0.481771	0.0107428	0.000366335	0.0071067	0.000864327	0.00666751	0.0143591		0.481771	0.0107428	0.000997048	0.0071067	0.327202	0.00524592	0.00666751	0.0143591
0.482422	0.0107483	0.00201584	0.00621853	0.000785933	0.191563	0.00946305	0.0073902	0.015533		0.482422	0.0107487	0.000356749	0.00710149	0.000870249	0.00668062	0.0144803		0.482422	0.0107487	0.000999309	0.00710149	0.327244	0.00523429	0.00668062	0.0144803
0.483073	0.0107431	0.0019952	0.00621379	0.000786896	0.191475	0.00947965	0.00741317	0.015931		0.483073	0.0107436	0.000351848	0.00709521	0.000881142	0.00670495	0.0148627		0.483073	0.0107436	0.00101678	0.00709521	0.327221	0.00524066	0.00670495	0.0148627
0.483724	0.0107235	0.00194936	0.00621213	0.000784084	0.191468	0.00947018	0.00746164	0.0160972		0.483724	0.010724	0.000348018	0.00709101	0.000885313	0.00675276	0.0148957		0.483724	0.010724	0.00102015	0.00709101	0.327353	0.00522153	0.00675276	0.0148957
0.484375	0.010718	0.00193966	0.00621265	0.000783007	0.191443	0.00946762	0.00755018	0.0163459		0.484375	0.0107184	0.000353682	0.00709321	0.000894746	0.00682016	0.0154462		0.484375	0.0107184	0.00104351	0.00709321	0.327289	0.00521788	0.00682016	0.0154462
0.485026	0.0106833	0.00186676	0.00619429	0.000780602	0.191544	0.00943295	0.00755467	0.0165656		0.485026	0.0106837	0.000349333	0.00707448	0.00089483	0.00682224	0.015652		0.485026	0.0106837	0.00102835	0.00707448	0.327266	0.00518478	0.00682224	0.015652
0.485677	0.0106797	0.00179859	0.00619449	0.000776904	0.191535	0.00940827	0.00803857	0.0171766		0.485677	0.0106802	0.000350301	0.00707137	0.000894019	0.00719943	0.0161144		0.485677	0.0106802	0.00101806	0.00707137	0.327315	0.00517192	0.00719943	0.0161144
0.486328	0.0106621	0.00176899	0.00619211	0.000778056	0.191487	0.00938484	0.00739333	0.0171525		0.486328	0.0106625	0.000360176	0.00706496	0.000900806	0.00670029	0.016356		0.486328	0.0106625	0.00102533	0.00706496	0.327524	0.00516269	0.00670029	0.016356
0.486979	0.0106612	0.00171758	0.00619629	0.000781382	0.19143	0.00937777	0.00722354	0.0176723		0.486979	0.0106617	0.000368035	0.00706659	0.000907488	0.00656658	0.0167616		0.486979	0.0106617	0.00101873	0.00706659	0.327289	0.00515731	0.00656658	0.0167616
0.48763	0.0106705	0.00165291	0.00620452	0.000779659	0.191379	0.00937739	0.00717773	0.0182116		0.48763	0.0106709	0.000375344	0.00707445	0.000906307	0.00653038	0.0174322		0.48763	0.0106709	0.00100066	0.00707445	0.327326	0.00514099	0.00653038	0.0174322
0.488281	0.010618	0.00157657	0.00618228	0.000772049	0.191275	0.00936155	0.00711409	0.0183598		0.488281	0.0106184	0.000384046	0.00705471	0.000897904	0.00647804	0.0175889		0.488281	0.0106184	0.000977252	0.00705471	0.327421	0.0051143	0.00647804	0.0175889
0.488932	0.010623	0.00151911	0.00618357	0.000771293	0.191284	0.00937679	0.00709304	0.0184961		0.488932	0.0106234	0.00039903	0.00705864	0.000899869	0.00646488	0.0180983		0.488932	0.0106234	0.000963537	0.00705864	0.327442	0.0051141	0.00646488	0.0180983
0.489583	0.0105915	0.00143858	0.00617329	0.000766716	0.191258	0.00936774	0.0070671	0.0183457		0.489583	0.0105919	0.000404995	0.0070488	0.000888709	0.00644499	0.0177815		0.489583	0.0105919	0.000928647	0.0070488	0.327255	0.00510431	0.00644499	0.0177815
0.490234	0.0106085	0.00140358	0.00618393	0.0007711	0.191456	0.00939646	0.00706322	0.0188825		0.490234	0.0106089	0.000428088	0.00706387	0.000895178	0.0064393	0.0188174		0.490234	0.0106089	0.000927653	0.00706387	0.327323	0.00512069	0.0064393	0.0188174
0.490885	0.0105907	0.00130699	0.00616808	0.00076951	0.191421	0.00936184	0.00702197	0.019546		0.490885	0.0105911	0.00042865	0.00704878	0.000881599	0.00641086	0.0190495		0.490885	0.0105911	0.000878445	0.00704878	0.327276	0.00509888	0.00641086	0.0190495
0.491536	0.0105762	0.00124175	0.00616617	0.000766881	0.191509	0.00936023	0.0070138	0.0204675		0.491536	0.0105766	0.000438551	0.00704873	0.000873359	0.00640392	0.0201581		0.491536	0.0105766	0.000847822	0.00704873	0.327319	0.00510781	0.00640392	0.0201581
0.492188	0.0105963	0.00118178	0.00617441	0.000768797	0.191537	0.00938576	0.00700887	0.0207128		0.492188	0.0105967	0.000446499	0.00706032	0.000870804	0.00640086	0.0205998		0.492188	0.0105967	0.000820191	0.00706032	0.327433	0.00512749	0.00640086	0.0205998
0.492839	0.0105453	0.00107604	0.00614971	0.000764414	0.191487	0.00935648	0.00697241	0.0207059		0.492839	0.0105457	0.000432336	0.00703175	0.000852402	0.00637105	0.0208621		0.492839	0.0105457	0.000755039	0.00703175	0.32766	0.00511613	0.00637105	0.0208621
0.49349	0.0105635	0.0010202	0.00616047	0.000763959	0.191487	0.00938412	0.00697192	0.0215029		0.49349	0.0105638	0.000438929	0.0070465	0.000848372	0.00636728	0.0218612		0.49349	0.0105638	0.00072732	0.0070465	0.32771	0.00515298	0.00636728	0.0218612
0.494141	0.010534	0.000915186	0.00614424	0.000763329	0.191487	0.0093343	0.00694928	0.0211606		0.494141	0.0105343	0.00041489	0.00702403	0.000827326	0.00634786	0.0214521		0.494141	0.0105343	0.000656109	0.00702403	0.327538	0.0051283	0.00634786	0.0214521
0.494792	0.0105298	0.000845447	0.00614688	0.000760721	0.191393	0.00935372	0.00695016	0.0219164		0.494792	0.0105302	0.000405692	0.0070299	0.000813464	0.00634956	0.0225536		0.494792	0.0105302	0.000611237	0.0070299	0.32756	0.00513771	0.00634956	0.0225536
0.495443	0.0105401	0.000763549	0.00615477	0.000758356	0.191273	0.00937207	0.00695888	0.0225004		0.495443	0.0105404	0.000382439	0.00703881	0.00079271	0.00635354	0.0229751		0.495443	0.0105404	0.000552473	0.00703881	0.327419	0.00515799	0.00635354	0.0229751
0.496094	0.0104702	0.000661908	0.00612363	0.000754803	0.191436	0.0093243	0.00692026	0.0225781		0.496094	0.0104704	0.000341804	0.00700728	0.000762821	0.00631838	0.0234583		0.496094	0.0104704	0.000476396	0.00700728	0.327429	0.00512798	0.00631838	0.0234583
0.496745	0.0105469	0.000592478	0.0061555	0.00076214	0.191461	0.00939294	0.00696852	0.0241945		0.496745	0.0105473	0.000313922	0.00704388	0.000750641	0.00634203	0.0251523		0.496745	0.0105473	0.000424276	0.00704388	0.327573	0.00517736	0.00634203	0.0251523
0.497396	0.0104751	0.000503363	0.00612398	0.000755084	0.191538	0.0093491	0.00695446	0.0245313		0.497396	0.0104754	0.00026798	0.00701343	0.00071873	0.00631553	0.0259493		0.497396	0.0104754	0.000353167	0.00701343	0.327319	0.00515078	0.00631553	0.0259493
0.498047	0.0104993	0.00042267	0.00613175	0.000757019	0.191667	0.00937057	0.00699853	0.0251095		0.498047	0.0104996	0.000219715	0.00701945	0.000696248	0.00632824	0.0261335		0.498047	0.0104996	0.000285397	0.00701945	0.327324	0.00517698	0.00632824	0.0261335
0.498698	0.0105125	0.000333679	0.00614339	0.000755628	0.191486	0.00940219	0.00709064	0.0253868		0.498698	0.0105128	0.000155971	0.00702759	0.000667041	0.006349	0.0269744		0.498698	0.0105128	0.000207126	0.00702759	0.327105	0.00519621	0.006349	0.0269744
0.499349	0.0104326	0.000237774	0.00610477	0.000747719	0.19144	0.00932229	0.00716884	0.0247665		0.499349	0.010433	8.16773e-05	0.00698255	0.000632319	0.00633537	0.0266987		0.499349	0.010433	0.000121102	0.00698255	0.327025	0.00514757	0.00633537	0.0266987
-0.5	0.0104562	0.000181615	0.00611903	0.000751103	0.191388	0.00926122	0.00725065	0.0249495		-0.5	0.0104564	3.12784e-05	0.00699205	0.000617163	0.0063746	0.026371		-0.5	0.0104564	6.70849e-05	0.00699205	0.327101	0.00503283	0.0063746	0.026371
