# Supplementary material for: Skilful precipitation nowcasting using deep generative models of radar
Source: Nature. 2021 Sep 29;597(7878):672–7. doi: 10.1038/s41586-021-03854-z (PMC8481123; doi:10.1038/s41586-021-03854-z)
Supplement: Supplementary file 3 — Source Data Fig. 3 [file 41586_2021_3854_MOESM3_ESM.xlsx]

## Sheet: panel a
CRPS Avg		Prediction Interval [min]
scale [km]	method	5	10	15	20	25	30	35	40	45	50	55	60	65	70	75	80	85	90
1	Axial Attention	0.0269613	0.0338305	0.0385746	0.0441396	0.0469667	0.0512931	0.0535705	0.0571322	0.0591837	0.0608244	0.0626339	0.0651916	0.066681	0.068013	0.0698809	0.0714848	0.0727305	0.073815
1	Axial Attention Temp. Opt.	0.0280876	0.0351682	0.0399345	0.0455898	0.0485207	0.0529356	0.0553173	0.0588731	0.060894	0.0627321	0.0645207	0.0668827	0.0684443	0.0699697	0.0716912	0.073188	0.0744557	0.0758434
1	DGMR	0.0332757	0.0391329	0.0435592	0.0477595	0.0511318	0.0544612	0.0572265	0.0600044	0.0619527	0.0640947	0.0659524	0.0677643	0.0694117	0.0713179	0.0729887	0.0748534	0.0766093	0.0787888
1	DGMR - recal	0.0322258	0.0378709	0.0413912	0.0449721	0.0478595	0.0508328	0.0534107	0.0559722	0.0577936	0.0597862	0.0615086	0.0631509	0.064654	0.0663884	0.0678796	0.0694398	0.0708385	0.0726085
1	PySTEPS	0.0312636	0.0390265	0.0449548	0.0500457	0.0538949	0.0575656	0.0604942	0.0634112	0.0654457	0.0674807	0.0692736	0.0708393	0.0722086	0.0737672	0.0750379	0.0763328	0.0774096	0.0787306
1	UNet	0.0394657	0.0495302	0.0560757	0.0625181	0.0681254	0.0727199	0.0768441	0.0812215	0.0851948	0.0877265	0.0898623	0.0927967	0.0949266	0.0973748	0.0988679	0.100605	0.102482	0.104846
4	Axial Attention	0.0212181	0.0318959	0.0395675	0.0489797	0.0533533	0.0608822	0.0643929	0.0710666	0.0749708	0.077264	0.0807132	0.0859715	0.0886924	0.0905309	0.0944464	0.0976503	0.099966	0.101181
4	Axial Attention Temp. Opt.	0.0214213	0.0313626	0.0379606	0.0456513	0.0494288	0.0551804	0.0580359	0.0626552	0.0651393	0.0671483	0.0692481	0.0723221	0.0740274	0.0755671	0.0775817	0.0793033	0.0805905	0.0817757
4	DGMR	0.0236721	0.0310576	0.0366911	0.0417715	0.0457875	0.0495896	0.0527681	0.0558967	0.058099	0.0604903	0.0625882	0.0645927	0.0663725	0.0684582	0.0702642	0.0722584	0.0741331	0.0764476
4	DGMR - recal	0.0248524	0.0310535	0.0350366	0.0391037	0.0424327	0.0457172	0.0486352	0.0514897	0.0535431	0.0557696	0.0577071	0.0595364	0.0611825	0.0630872	0.0647194	0.0664072	0.0679223	0.0698138
4	PySTEPS	0.0239906	0.0326903	0.0392758	0.044965	0.0493126	0.0533521	0.0566012	0.0598403	0.0621039	0.0643676	0.0663511	0.0680744	0.0695645	0.0712785	0.0726623	0.0740609	0.0752379	0.0766733
4	UNet	0.0282228	0.0392041	0.0466672	0.0539614	0.0600465	0.065244	0.0697514	0.0745565	0.0787358	0.0816589	0.0841655	0.0874316	0.0896929	0.0923506	0.0940345	0.0959354	0.0980162	0.100505
16	Axial Attention	0.0143036	0.0234811	0.0310047	0.0416979	0.0456122	0.0547248	0.0582275	0.066664	0.0715305	0.0739644	0.0783742	0.0854583	0.0889479	0.0912837	0.0965382	0.101014	0.104309	0.105914
16	Axial Attention Temp. Opt.	0.0130577	0.0209421	0.0269326	0.0346711	0.0385958	0.0448557	0.0481617	0.0534404	0.056489	0.0592836	0.0619349	0.065666	0.0678965	0.0700604	0.0725215	0.074865	0.0766523	0.0783836
16	DGMR	0.013815	0.0196083	0.0247797	0.0301167	0.0343407	0.0385357	0.0421114	0.0456274	0.0481029	0.05093	0.0533411	0.0556984	0.0577268	0.060171	0.0622147	0.0645958	0.0667724	0.0693753
16	DGMR - recal	0.0185078	0.0226602	0.0250155	0.0282594	0.0311671	0.034336	0.0373949	0.0404092	0.0426132	0.045188	0.0473916	0.0495587	0.0514506	0.053656	0.0555071	0.057548	0.0593527	0.0614809
16	PySTEPS	0.0155144	0.0228409	0.0289347	0.0346409	0.0390831	0.0433341	0.0468828	0.0504857	0.0531148	0.0557665	0.0580682	0.0601702	0.0619261	0.0639222	0.0655379	0.0673237	0.0687773	0.0704572
16	UNet	0.0168819	0.0246703	0.030649	0.0374871	0.0430825	0.048546	0.0532229	0.0583955	0.0626606	0.0663713	0.069494	0.0733154	0.0758618	0.0788894	0.080949	0.0833552	0.0859332	0.0886432

## Sheet: panel b
CRPS Max		Prediction Interval [min]
scale [km]	method	5	10	15	20	25	30	35	40	45	50	55	60	65	70	75	80	85	90
1	Axial Attention	0.0269613	0.0338305	0.0385746	0.0441396	0.0469667	0.0512931	0.0535705	0.0571322	0.0591837	0.0608244	0.0626339	0.0651916	0.066681	0.068013	0.0698809	0.0714848	0.0727305	0.073815
1	Axial Attention Temp. Opt.	0.0280876	0.0351682	0.0399345	0.0455898	0.0485207	0.0529356	0.0553173	0.0588731	0.060894	0.0627321	0.0645207	0.0668827	0.0684443	0.0699697	0.0716912	0.073188	0.0744557	0.0758434
1	DGMR	0.0332757	0.0391329	0.0435592	0.0477595	0.0511318	0.0544612	0.0572265	0.0600044	0.0619527	0.0640947	0.0659524	0.0677643	0.0694117	0.0713179	0.0729887	0.0748534	0.0766093	0.0787888
1	DGMR - recal	0.0322258	0.0378709	0.0413912	0.0449721	0.0478595	0.0508328	0.0534107	0.0559722	0.0577936	0.0597862	0.0615086	0.0631509	0.064654	0.0663884	0.0678796	0.0694398	0.0708385	0.0726085
1	PySTEPS	0.0312636	0.0390265	0.0449548	0.0500457	0.0538949	0.0575656	0.0604942	0.0634112	0.0654457	0.0674807	0.0692736	0.0708393	0.0722086	0.0737672	0.0750379	0.0763328	0.0774096	0.0787306
1	UNet	0.0394657	0.0495302	0.0560757	0.0625181	0.0681254	0.0727199	0.0768441	0.0812215	0.0851948	0.0877265	0.0898623	0.0927967	0.0949266	0.0973748	0.0988679	0.100605	0.102482	0.104846
4	Axial Attention	0.0672632	0.100932	0.131338	0.170593	0.187201	0.222507	0.236033	0.27049	0.29234	0.299504	0.318826	0.347288	0.363162	0.369382	0.393541	0.411316	0.425395	0.429373
4	Axial Attention Temp. Opt.	0.0525252	0.0703923	0.0841793	0.101133	0.108287	0.122049	0.127225	0.138829	0.145023	0.14798	0.15306	0.16122	0.165036	0.166848	0.17255	0.176578	0.179197	0.180099
4	DGMR	0.0574068	0.069875	0.0795281	0.0880444	0.0941959	0.100839	0.106067	0.111494	0.115242	0.119219	0.122915	0.12599	0.128967	0.132526	0.135667	0.138557	0.141507	0.145555
4	DGMR - recal	0.056551	0.0681191	0.0755627	0.0827647	0.0882017	0.0941712	0.0991444	0.104209	0.107727	0.111499	0.115005	0.11786	0.120764	0.124063	0.127011	0.129602	0.13211	0.135575
4	PySTEPS	0.0612938	0.0760404	0.0874109	0.0968793	0.103776	0.110867	0.116279	0.121811	0.12559	0.129227	0.132721	0.13526	0.13781	0.140681	0.143161	0.145261	0.14723	0.14995
4	UNet	0.0674434	0.0862312	0.0992701	0.110893	0.118316	0.126049	0.132185	0.138006	0.14275	0.147067	0.150591	0.154226	0.157313	0.161081	0.164029	0.166813	0.169536	0.173626
16	Axial Attention	0.238235	0.358127	0.473765	0.631419	0.678413	0.831364	0.871729	1.02555	1.1186	1.12417	1.21091	1.33406	1.40916	1.43856	1.54477	1.6312	1.7094	1.7336
16	Axial Attention Temp. Opt.	0.159535	0.194707	0.226742	0.260237	0.274069	0.303798	0.317796	0.341074	0.354435	0.365616	0.376966	0.391959	0.404099	0.41409	0.428984	0.439655	0.448363	0.46152
16	DGMR	0.163877	0.195025	0.223617	0.244902	0.258191	0.276369	0.292042	0.306071	0.316042	0.325898	0.336054	0.341835	0.352066	0.362596	0.372663	0.380287	0.388297	0.404977
16	DGMR - recal	0.160718	0.191604	0.21238	0.229751	0.241819	0.258282	0.273303	0.28586	0.294654	0.304792	0.31482	0.320046	0.330715	0.340335	0.350115	0.357546	0.364443	0.379354
16	PySTEPS	0.20188	0.239655	0.274032	0.29875	0.313601	0.333075	0.347511	0.358843	0.367494	0.376501	0.385035	0.388304	0.396301	0.403552	0.411358	0.415912	0.421204	0.432947
16	UNet	0.218614	0.278214	0.324134	0.359016	0.376636	0.399315	0.416035	0.427329	0.436217	0.447086	0.45809	0.462105	0.469962	0.477851	0.486619	0.491505	0.497043	0.508979
