# Supplementary material for: Skilful precipitation nowcasting using deep generative models of radar
Source: Nature. 2021 Sep 29;597(7878):672–7. doi: 10.1038/s41586-021-03854-z (PMC8481123; doi:10.1038/s41586-021-03854-z)
Supplement: Supplementary file 4 — Source Data Fig. 4 [file 41586_2021_3854_MOESM4_ESM.xlsx]

## Sheet: panel a
Cost/Loss value for rain >= 5mm/h							Cost/Loss value for rain >= 10mm/h							Cost/Loss value for rain >= 15mm/h
Cost/Loss ratio	PySTEPS	UNet	Axial Attention Sample	DGMR	DGMR - recal		Cost/Loss ratio	PySTEPS	UNet	Axial Attention Sample	DGMR	DGMR - recal		Cost/Loss ratio	PySTEPS	UNet	Axial Attention Sample	DGMR	DGMR - recal
0	0	0	0	0	0		0	0	0	0	0	0		0	0	0	0	0	0
0.05	0.536607	0.582767	0.666708	0.685872	0.71539		0.05	0.234991	0.345615	0.390806	0.453946	0.462195		0.05	0.156479	0.21238	0.238552	0.274306	0.299493
0.1	0.416465	0.553979	0.604963	0.613576	0.610054		0.1	0.153816	0.320491	0.320481	0.36664	0.354189		0.1	0.104632	0.196483	0.163724	0.213832	0.227461
0.15	0.334476	0.521803	0.537772	0.54579	0.531017		0.15	0.113699	0.292411	0.244557	0.300955	0.282301		0.15	0.0783569	0.178715	0.126002	0.175648	0.180904
0.2	0.276501	0.485605	0.478117	0.488123	0.467622		0.2	0.0841416	0.260821	0.189681	0.250348	0.236097		0.2	0.0588763	0.158726	0.0960183	0.149145	0.147118
0.25	0.229682	0.444581	0.42791	0.438524	0.413818		0.25	0.0607945	0.22502	0.153877	0.21023	0.200544		0.25	0.0425852	0.136072	0.062536	0.128196	0.123095
0.3	0.190881	0.397696	0.382967	0.393929	0.367846		0.3	0.0456698	0.184104	0.119952	0.177066	0.166544		0.3	0.0289939	0.110182	0.0242704	0.111994	0.104982
0.35	0.158905	0.343598	0.338913	0.353458	0.324725		0.35	0.0327228	0.136893	0.0808072	0.147533	0.138805		0.35	0.0176455	0.0803087	0	0.0970016	0.0866568
0.4	0.133531	0.280484	0.287518	0.316331	0.284764		0.4	0.0230401	0.0818132	0.0351388	0.123106	0.11649		0.4	0.00749195	0.0454564	0	0.0804605	0.069273
0.45	0.11113	0.205895	0.226777	0.282037	0.246647		0.45	0.0161428	0.0167193	0	0.101426	0.0901183		0.45	0.000698229	0.00426735	0	0.0658179	0.0508008
0.5	0.0916002	0.116388	0.153889	0.248676	0.211345		0.5	0.0111528	0	0	0.0758703	0.0716506		0.5	0.000407722	0	0	0.0513118	0.0404844
0.55	0.0740258	0.0069898	0.0648027	0.212718	0.179876		0.55	0.00780413	0	0	0.044635	0.0546942		0.55	5.26591e-05	0	0	0.0357365	0.0306634
0.6	0.0592259	0	0	0.167769	0.149319		0.6	0.00498986	0	0	0.00559081	0.0391072		0.6	0	0	0	0.0162675	0.0264397
0.65	0.0457153	0	0	0.109979	0.116808		0.65	0.00270437	0	0	0	0.028034		0.65	0	0	0	0	0.0221723
0.7	0.0353581	0	0	0.0329245	0.088438		0.7	0.00161554	0	0	0	0.0146848		0.7	0	0	0	0	0.0164825
0.75	0.0252921	0	0	0	0.0637283		0.75	0.000720694	0	0	0	0.00747593		0.75	0	0	0	0	0.00851667
0.8	0.0164777	0	0	0	0.0402865		0.8	0	0	0	0	0.00549636		0.8	0	0	0	0	0
0.85	0.0109699	0	0	0	0.0221251		0.85	0	0	0	0	0.00259131		0.85	0	0	0	0	0
0.9	0	0	0	0	0.00594057		0.9	0	0	0	0	0		0.9	0	0	0	0	0
0.95	0	0	0	0	0		0.95	0	0	0	0	0		0.95	0	0	0	0	0
1	0	0	0	0	0		1	0	0	0	0	0		1	0	0	0	0	0

## Sheet: panel b
	DGMR	PySTEPS	Axial Attention
Proportion selected	0.928571	0.0535714	0.0178571
Confidence Interval Min	0.827095	0.011187	0.000452002
Confidence Interval Max	0.980196	0.148674	0.0955259

## Sheet: panel c
	DGMR	PySTEPS	Axial Attention
Proportion selected	0.891071	0.0767857	0.0321429
Confidence Interval Min	0.862282	0.0561249	0.0191589
Confidence Interval Max	0.915648	0.102038	0.050325

## Sheet: panel d
	DGMR	PySTEPS	Axial Attention
Proportion selected	0.9	0.0803571	0.0196429
Confidence Interval Min	0.872109	0.0592147	0.00984543
Confidence Interval Max	0.923574	0.106048	0.0348742
